# Supplementary material for: Genome-Wide Analysis and Expression Profiling of DUF668 Genes in Glycine max under Salt Stress
Source: Plants (Basel). 2023 Aug 11;12(16):2923. doi: 10.3390/plants12162923 (PMC10459691; doi:10.3390/plants12162923)
Supplement: Supplementary file 1 [file plants-12-02923-s001.zip]

Archive with 1 entries (1 files):
- plants-2345928-supplementary.xls
