# Supplementary material for: Genome-Wide Analysis and Expression Profiling of DUF668 Genes in Glycine max under Salt Stress
Source: Plants (Basel). 2023 Aug 11;12(16):2923. doi: 10.3390/plants12162923 (PMC10459691; doi:10.3390/plants12162923)
Supplement: Supplementary file 1 [file plants-12-02923-s001.zip › plants-2345928-supplementary.xls]

## Sheet: Supplementary TableS1
Supplementary Table S1: The primers used for the qRT-PCR analysis.
Gene Name		Promer Sequence (5'-3')
GmDUF668-8	F	GGGGTTCAGCTATTGGTATCGAA
	R	GCTGGTAAACTCCTGCATCG
GmDUF668-20	F	TTCTGTGGGTATCCGAAAGC
	R	CTGCATTTCTTCCCGAGCCTA
Gmactin	F	GCGGGAAATTGTAAGGGATGT
Gmactin	R	TCGCCAATAGTGATGACCTG

## Sheet: Supplementary Table S2
Supplementary Table S2: The protein sequences of DUF668 family genes in Glycine max , Arabidopsis thaliana, Brachypodium distachyon, and Sorghum bicolor
Gene ID	Gene name	Protein sequence
Glycine max
Glyma.01G101100	GmDUF668-1	MVVATMAWRHKAVPRAEVLGILAFDAGKTMCHLISLYHSLSDKEITKLRKEVINSKGVTYLNSQHECFLLNLAAAERLEELDTAADTVSRFGRKCSDPSLSRFDLVYADLKLGLIDLRKLSYGARNTPKIISKMEKFVSSTRSLYFAMEYMAELEASDKKRQRLKTVGATNYNSNPKQNMEYLNEQIAYHRKQVQQYKEVSLWSQTLDKTVGIMAKLVCIVYARICSVFGGYISNCNCYEINDVDNNNNNCCCLLEHRELYKKNYCLYEESLQKRVTRSGPIPKASNNNKTGVIRFLNRDGEVDRPKSSVNNRVLRLAPPSTVGGAGLAVRYAEVILSAEQWLHAPATVGQDAREGLYEMLPDRLRQKVAAKLRGRWRREEEGEALSEGWRDAVEEMLE…
Glyma.03G067800	GmDUF668-2	MVVATMAWRQKTVVPGANTLGILAFEAGKTMSHLISLYHSLSDEEIIKLRKEVIKSKGVTYLNSQHECFLLNLAAAERLEELDTAADTVSRLGRKCSDPSLSSFDLVYADLKLGLIDLRKLSYGTRNTPKIISKIEKLVSSTKSLHSAMHCMAEHETSEKKKQRLKTVMRPINYNNNYNAKQNNMEYLNEQIAYQRKQVQHYKEVSLWSQTLDKTVGIMAKVVCIVYARICSVFGGYISNCNCYEINDDNNINNNCCCLLEHRELYKKNYCLYEESLQKRVTRSGPIPKASNNNKTGVIRFLNREVDRPMSNVNNRVLRLAPPSTVGGAGLAARYAEVVLAAERLLHAPATVAEDARERFYEMLPERVRQKVAAKLRGRWRREEEGEALAEGWRDAVEK…
Glyma.03G190000	GmDUF668-3	MGGETMNGSWFSVLWPVSRKSASDNKAVVGVLALEVAGLMLKVVNLWQSLSDAEVLSLREGIVNSVGVKTLVSDDDDYLMELALNEILDNFQSLARSVARLGKKCVDPVYHQFEHFVHNPAQNYFQWSEWEYRWKKMERKVKKMEKFVSAMTQFCQEVEVLAEVEQTFRRMQANPDLHKVKFLEFQKKVMLHRQEVRNLRDMSPWSRSYDYVVRLLARSLFTILERIILVFAINQPPTVQEQNDYQHMNANNLLRSHSFSVMHSSVHPSENDLYGFNSGPVGGRPVSKSGFLVDKGRRKKKQQQALHEPALFRKNLHSESKQLGHIVAFKGCMSAANNSPVIQSCMQTNGGSMRLTDCQLKSFDKMKTVDKLSLSNRIRIYSKLSIKNWLKPVSLTLGD…
Glyma.04G206400	GmDUF668-4	MAGASYSKIEFLVWLSQVMGGLCSRSAEDDRVFVNAADSAHQNKPGSYDDDSAVFTAAPQRMVRNLREPSRTNGKASTTADDELYDGIPRYPEDSLPNKPRSKVSEVSLRLGKAGTTGIAIGLEKAVEVLDTLGSSMTNLNASSGFVSGAAIKGNEISILAFEVANTIVKGFNLLQSLSAKSIRHLKEEVLLSHAVQDLVSKDMDELLRIVAADKRQELKVFSDEVIRFGNRSKNPQWHNLERYFEKVSKELNGQRLSRDEAEAIMQQLMTLVQFTAELYHELHALDRFEQDIQRKGEEEEGDQRGDGLAFLRAEIKSQKKQIRHLKKKSLWSRSLEEVMEKLVDIVHFLYLEISNAFGNADDPKPFIGRMSNRQRLGPAGLALHYANIVLQIDTLVAR…
Glyma.04G237100	GmDUF668-5	MVAESWFRSLWKAPRKHDANSEKVVIEVLAFEIASLMSKLVNLWQSLSDKQIVRFREEITNSVGIKKLVSDDDNFIERLICLEILENMAHVAESVARLAKKCSDPILKGFGNAFYEFITTGSDPYGWEFTGKKMEKKIKRMEKFISTNASLYQEMEVLADLEQTFTRVKANGESDGVTLMEYQKKVAWKRQEVKHLQDISLWNRTYDYTILLLARSLFTTFCKINHVFGLTEMVDVGRTTNSSVLNSDFVYRSQSVSTILQSSFHPSHNNVARFSSGPLNAITARSGPIGRTTNKTSISHSGPLGDSSTKSGPILGKQTTNANFYSGPLGRKFNQSVPVTGRNKKSKIWRFYGHSVAISGKETTTRPSRLTQVGPFKGCMAWDSSIFTDCQSSASGVHY…
Glyma.04G023800	GmDUF668-6	MGAVCSAGMVEKNGELGGKSLGLSGKLKKENSFVNRREAFSDSRSNSGHSRKQKKHDTGFSHELGLSSPSPGGKQVSQRGSILGKAGERAVEVLDTIGSGMPKLNTNSGFVSGTTSRGNKISILAFEVANTITKGTILFQSLSEENIQFLKNEVLQSEGVQLLVSTDVKKLIALAEADKREELNVFSREVTRFGNMCKDPQWHNLDRYFSRLDLDVLDDKQYQVEAEKTMQEFTSLVRNTSELYHELNAYERFEQDYLQKIKEMESLNLPLKGESITMFQSELKHQRKLVRSLKKKSLWSRTLEEIVEKLVDIVTYIHQAIYLFLGNHGTAATKHSDGPERLGEAGLALHYANIISQINMIASRPTALPPNTRDTLYHGLPNNIKAALPSQLQTVADMK…
Glyma.05G196700	GmDUF668-7	MGGLCSKSAKGDKVFAKSDGHSDKHKSDGKNHKSTSMPSNLTSAGEHGVDKKKQEGSAAAAGNGSDDFYDGIPRFTDSFSHKSRSVKSRHAVAKVSEVSLRLGRAGIDVLDTLGSSMTNLSAGGFVSGAVTKGNEIGILAFEVANTIVKGFSLMESLSTKSIKHLKEEVLPLEAVQDLVSKDMDELLRIVAADKRDELKVFSDEVIRFGNRSKDPQWHNLDRYFEKVSRELNSQRQPKEEAELLMQQLMTLVQLTAELYHELHALDRFAQDYQHKREEDDNSGAAQSGDGLSILRAELKSQKKQVKHLKKKSLWSRSLEEIMEKLVEIVHFLHLEINNAFGTEDDHKPLIQTISSRQKLGPAGLALHYANIVLQIDTLVARSSSMPANTRDALYQSLPP…
Glyma.06G024000	GmDUF668-8	MGAVCSAGMVEKNGELGGKSLGFSGKLKKENSFVNRREAFSDSRSNSGHDRKKKKHDTGFSRELGLSIPSPGGKQVNQRGSFLGKAGERAVEVLDTIGSGMPKLNTNTGFVSGTTFRGNKISILAFEVANTITKGAILFQSLAEENIQFLKNEVLQSEGVQLLVSNDVEKLITLAEADKREELNVFSREVIRFGNMCKDPQWHNLDRYFSRLDFDVLDDKRYQEDAEKTMQEFTSLVRNTAELYHELNAYERFEQDYLQKIKEMESLNLPLKGESITMFQSELKHQRKLVRSLKKKSLWSRTLEEIVEKLVDIVTYIHQAIYEFAGNHGTAATKHSEGSERLGEAGLALHYANIINQINMVASRPTALPPNTRDTLYHGLPNNIKAALPSQLQTIGDMK…
Glyma.06G159200	GmDUF668-9	MAGASNSKIEFLVWLSQVIGGLCSRSAEDDRVFVNADSAAQNKPGSNHDAIIFTAAPQRMERNLPEPSRTNGKASTTAAEEFYDGIPRFPEDSLPNKPKSKVSEVSFRLGKAGTTGIAIGLEKAVEVLDTLGSSMTNLNASSGFVSGAAIKGNEISILAFEVANTIVKGFNLLQSLSAKSIRHLKEEVLLSHAVQDLVSKDMDELLRIVAADKRQELNVFSDEVIRFGNRSKNPQWHNLDRYFEKVSKELNGQRLSRDEAESIMQQLMTLVQFTAELYHELHALDRFEQDIQRKGEEEEDQRGDGLAFLRAEIKSQKKQIRQLKKKSLWSRSLEEVMEKLVDIVHFLHLEISNAFGNADDHKPFIGHMSNRQRLGPAGLALHYANIVLQIDTLVARSSI…
Glyma.06G127100	GmDUF668-10	MVAESWFRSLWKAPRKHDANSEKVVIEVLAFEIASLMSKLVNLWQSLSDKQIVRFREEITNSVGIRKLVSDDDHFIERLICLEILENMAHVAESVARLAKKCSDPIFKGFGNAFYEFITTGSDPYGWEFTGKKMEKKIKRMEKFISTNASLYQEMEVLADLEQTFTRVKANGESDGVTLMEYQKKVAWKRMEVKHLQDISLWNRTYDYTILLLARSLFTIFCKINHVFGLTEMVDVGRTTNSSVLNSDFIYRSQSVSTILQSSYQPSQNNIPRFSSGPLNAITARSGPIGQTTNKTSISHSGPLGDSSTKSGPILEKHSTNVNFYSGPLGRKFNPSVPVTGRKKKSKIWKFYGHSAAISGKETSTRSSRLTQVGPFKGCMAWDSSIFTDCQSSANGVHY…
Glyma.06G159300	GmDUF668-11	MAGDSNSKRRVSRSTESKNTQDININIIEGNNNPKAQVQERAAVFDQHFYDGIPFFADNKPSRTNEKASTTAGEEFYDGIPRFPEDSLPNKPKSKVSEVSLRLGKAVTTGIAIGLEKAVEVLDTLGSSLTNLNVSSGFSSGAAIKGNKISILAFEVANTIVKGFNLLQSLSAKSIRHLKEEVLLSVAVQNLVSKDMDELLRIVAADKRQELEVFSNEVIRFGNRSKDPQWRNLDCYFEKQTHMLKDGNPSRISREINVQRLSRDEPELIMLQLMTLADFTVELYHELDALDKLEQDFQRKCEEEDQRGDSLALLRAEIKSHMRQIRHLKKKSLWCRSLEEVVRKLVAIVLFLHLEISNALGNADDHGPLTGHMSNCQRLGPAGLALHHANIVLQIDTLV…
Glyma.07G135700	GmDUF668-12	MARCPGAAANLCCLFFHHNQSPPPETLGILAFDAAKTMCRLISLYNSLHHQEILHLRRHIIRSKSVSNLNSRDECFLLTLACAERLEDLNLSAATVYHLATRCSNRNLTRCFEAIDARKLQFGTKDVETKIENMEKLVLATRSLHKAMESLTEMEASERKMQKWRTIRENHGLKVKVECFNDKIMFYRRQVVYFKQVSLWNQTFDKVVALMARIICIVYNRICSVFGTFVTGNVKRRNQNKNNKNGVVRRRIFENSYCRVEHRELYRMNLCMFDQTEEVLKKRAWGCCNVKRGAPTGVFRFHHAPSGEGGEVAMNNRVMRLAPANTVGGAGLSLRYANVILLAERCMHAPDATIGNDARVTLYDMLPGRLKMKLRAKLKGEWLEWKKLEGGEEEHSEAA…
Glyma.08G004300	GmDUF668-13	MGGLCSKSVKGDKVFAKSDGHSDNHKSDGKNHKSTNMPSDLTSAGDHGVDKKKQEADAAAGNGSDDFYDGIPRFNDSFPHKSRSVKSRHAVAKVSEVSLRLGRAGIDVLDTLGSSMTNLSAGGFVSGAVTKGNEIGILAFEVANTIVKGFSLMESLSTKNIKHLKEEVLQLEAVQDLVSKDTDELLKIVGADKRDELKVFSDEVIRFGNRSKDPQWHNLDRYFEKVSRELNSQRQSKEEAELLMQQLMTMVQFTAELYHELHALDRFAQDYQHKREEDDNSGAAQSGDGLSILRAELKSQKKQVKHLKKKSLWSRSLEEIMEKLVEIVHFLHLEINNAFGTADDHKPLIRTISNRQKLGPAGLALHYANIVLQIDTLVARSSSMPANTRDALYQSLPPN…
Glyma.09G152900	GmDUF668-14	MSKLLHPLAVHLRTPTSSASENDAVSLEGVRKLISNDESFLLSLAVAEFADSLRLVADSVSRLSKNCHDPTLRSFHRVFTEFANSGLDPHAWTLTTPKDIETKHRKLQHYVILTATLHKEIDALTLLESAFKKALLNTDTTTEQHKKLNDLQQKIFWQKQEVKNLKDRSLWNKNFDGVVLLLARFVFTVLARIKVVFGIGHSSSVPFLSRSLSSVYPSDHQNPISNSCSFVSGPLKRSKLGEENEDLRSGFFESNCKVLRLKGDVDSDDDTLGASALALHYANLVMVLEKMIKSPQLVGVEARDDLYGMLPSSIRSCLRARLRGVHVGFSACDDHVLAGEWRDALGRILGWLGPLAHNMIKWQSERSYEHQNLVPKTNVLLLQTLFFANKEKTEAAITE…
Glyma.10G008200	GmDUF668-15	MVAEAWIVKMGNQVSSNLKHALLLETLTKRKPNHKRSDTKETIGILSFEVANVMSKTVHLHRSLSESEISKLRNEILDSEGVRNLVSSDEDYLLELALAEKLEELNRVASVVSRLGKKCSEPALQGFEHVYGDIVGGVIDVKELGFLVKHMEGMVRKMDRYVTVTRNLYSEMVVLNELEQAVKKFQHNQHEESRRAFEQKLIWQKQDVRHLKDVSLWNQNFDKVVELLARTVCTIYARISVIFGESALRNNALGPGVGGGSPGTQNESGFVSGHVNAHTSSERLKRNQSKGNGFHPGSVGRMAVAERRGATSRPQIDLRRGELVPIRLEDFGFPCGTSAGRLFMECLSLSSSVSKFDDADDVNREDHHSSCCSVGIGNNSMKMEHACHSGILSHSRSGV…
Glyma.10G178300	GmDUF668-16	MALETLLVKVKTAISNSIDSVPPKLLKKKPSFKAKQNVGVLAFEIGGVMSKLLHLWHSLSDATIVRVQNDALNLEGVRKIISNDESFLLGLACAEFAESLRVAANSVTRLSARCEDPALRSFHWAFLEFADSGRDPNMWALSGPKDTDSKLKKMERYVTLTATLYREMEELTVLENSFRKALNHADGNSKDQQKLYELQQKIFWQKQEVKDLKERSLWSRSFDSVVVLLVRFSFTVLARIKVVFGIGRHIPCLSCTLSASATVYPSDQNPNGFVYESLEEEEDLKLEEEEANGFFAANSKLLRPPESTLGASGLALHYANLIIVMEKMIKSPHLVGVDARDDLYGMLPRSIRWGLRGRLRGVGFCASDPVLAGEWRDALGRILGWLSPLAHNMIKWQSE…
Glyma.10G188300	GmDUF668-17	MVAEAWIVKMGNQVSANLKHALLLEPSAKRKHNPKSQDNKELIGILSFEVANVMSKIVHLHRSLSEPEIVKLKNEISNSQGVQNLVSSQEGYLLGLARAEKLEELNRVANVVSRLGKKCSLPALQGFEHVYGDIVSGVIDVRELGFLVKHMEGMVRKMDRYVSATRSLHSEMGVLNDLEQAVKKFQHNLHEESRRAFEQKLTWQKQDVRHLKEISLWNQNFDKVVELLARTVCTIYARICMIFGDSTWRKSNSLGLSGGSPSPTLQNECGLVSGQISVPVSSEKLKSNHGKRNGRTAVETRETISRPMRRGELAYLQIEDFGFPCGTSPGRLFMDCLSLSSSVAEFDDDDDDHVVDREDQHDRGSISQSIGVGNKAKKRDHLYHSGCPNHVQSGVPFTE…
Glyma.10G065400	GmDUF668-18	MGGETVNGTWLSAFWSVSRKSASDGKEVIGVLAFEVAGLMSKVVNLWRSLSDREIMNTKAWIMKSVGVKMLVSDDDYFLMDLALCEILNNFESLAWSVARLSKKCKGPVYHGYEHFVDNPAQNYLQWSGWEYAWKKMERKVKKMDRFVACMSLLSQELEVLADREQTFRRMKANRELHGVKLLEFQKKVMWQRQQVKNLRDMAPWNRSYDYVVRLLARSLFTILERIIVVFGNSHIPIENQQNDSLSPPVTTNNNRLTRSHSFSTLRHTTSVHPSKTNSYGFCSQPIESKSVLNSGFEVDKSKSKKKKKEQQVLHSESKQFEHIVPFTGFMSVGNKSPFVQSCVPTKGGSMRLVDCHVKNNDNMKTVDKSSLICRTRIYLKLSMKGRLKPGPSTLGDAA…
Glyma.10G218000	GmDUF668-19	MGGICSRSWKATVDGVAVDNALSGSSRHANGHVNNEPGMAYQPIVLPRSVDSNSIVLPDEDDDDVDDDDDLDKHQRESFSFTRRENVFNGSGMDDINDGIPRLPRALSHKSRSKQAVVSEVSSLLGRAGTAGLGKAVEVLDTLGSSMTNLNLSNGFTSGVTTKGNKISILAFEVANTIVKGANLMQSLSKENIRHLKEVVLPSEGVQILISRDMDELLRIAAADKREELKIFSGEVVRFGNRCKDPQWHNLDRYFEKLGSELTPQKQLKEEAEMVMQQLMTFVQYTAELYHELHALDRFDQDYRRKFQEEDNSNATQRGDSLAILRAELKSQKKHVRNLKKKSLWSKILEEVMEKLVDIVHFLYLEIHEAFGSSDTDKQAKDSQGNHKKLGSAGLALHY…
Glyma.10G201200	GmDUF668-20	MVGASWFRTLWKIRRKDDTNSEKAVIGVLAFEVASLMSKLVNLWQSLSDKQVAKLREELTNSVGIRKLVSDDENFIVRLISLEMLENMAHVAESVARLGKKCSDPSLKDFENAFDELITFGVDPYRWGFTSKKMEKKVKRMEKFISTNATLYQEMELLADLEQTLERMKAYTESDGPNLIDYQKKVAWKGLEVKNLKANSLWNRTYDYTVLVLARSLFTIFSRINNVFGIQEIIDIGKTKNRSALNSDHANGSRSVSELLQPSVQPSSKVRARFASGPLGDFAATSRPNAQVNKASMFPSDGGGSSTKSGLISAKNRSLKFFSGPLGKNSKKPVPDNGTNKNSKIWNFHGNSTTANGKEIHTRQSRLTQVEPFKGFVPADSSSVIDSHSSPNDVHLAIR…
Glyma.14G219500	GmDUF668-21	MGSVCSAEKNKNKEVGGKTLGKKLKKLKSIAKGKGDCYSNSRTSDRGRKQKERNSGFSSEFNLSNPSRKEGKEDFQRGSFWGRASERAVEVLDTLGSSVPKLSNSNGFGFGSGMAPRGNRISILAFEVANTINKGAILFQSLSEENIQFLKKEILQSEGVLQLVSTDTKELIGLVETDKREEFNVFSREVVRFGNLCKDPQWHSLEQYFSRLHLDIWDNMQPTVEAEMTMQELTTIAQNTAELYHELTSLEHFEQDYQHKLKEMESLNLPLNGDSLTAFQIEIKHQRKLVRSLKKKSLWSRNLEEIVEKLVEIVTHIDQAILEFLRNHGATAVKHCNGSERLGEAGLSLHYANIINQISMIASRPTVLPPNLRDTLYHGLPNYIKSALPSRLQNIDAMK…
Glyma.16G203800	GmDUF668-22	MALETWLIKVKTALSHSLTKKPSFSSSKPKRVAVLSFEIANVMSKLLHLWQSLSDANVVRLRNDAISLEGVRKLISNDESFLLSLAVAEFADSLRLVADSVSRLSHNCHDPTLRSFFRVLTEFANSGLDPHAWTLTAPKDIETKHRKLQHYVTLTATLHKEIDALTLLESAFKKAHLNADTTTEQHKKLNDLQQKILWQKQEVKNLKERSLWNKNFDGVVLLLARFVFTVLARIKVVFGIGHSSVPFLSRSLSSVYPSDHQNPISNSCSSVSGPLKRSKLGEENEDLGSGFFESNCKVLKLKGDGDTLGASALALHYANLVMVLEKMIKSPQLVGVEARDDLYGMLPRSIRSCLRGRLRGVGFSACDDHVLAAEWRDALGRILRWLGPLAHNMIKWQSE…
Glyma.17G258400	GmDUF668-23	MGSVCSAGKAEKNKNKEVEGKALGKKLKKLKSIAKGKEDSYSISRTGRKQKKLNSGLSGEFKLSTPSRKEGKESSQRGSFWGRAGERAVEVLDTLGSGVPKLSNSNGFGSGMAPRGNKISILAFEVANTINKGAILFQSVSEENIQFLKKEILQSEGVQQLVSTDTKELIGLVEADKREEFNVFSREVVRFGNICKDPQWHNLERYFSRLHLDILDNRQPRVEAEMTMQELTTLAQNTAELYHELTSLERFEQDYQHKLKEMESLNLPLNGDSLTAFQIEIKHQRKLVRSLKKKSLWSRNLVEIVEKLVEIVTHIDQAILEFLGDHGATAVKHCNGSERLGEAGLSLHYANIINQINMIASRPTVLPPNIRDTLYHGLPNNIKSALPSRMQSIDAMKEL…
Glyma.18G185600	GmDUF668-24	MARCPGAAANLCCLFFHHHHEPSPPPDTLGILAFDAAKTMCRLVSLYNSHDHQEILHLRRHVIRSKSVSKLNSRDECFLLTLACAKRLEDLNLSAATVSRLATRCSDRNLARCFESVDARKLEFGTKDVESKIENMEKLVCATQSLHKAMESLTEMEALERKMQKWRAIRANHGLKVKVVYFKQVSLWNQTFDKVVGLMARIVCIVYNRICSVFGTFVTGDVKRRNLNNNNNNGVVKRHIVENSCCRIEHRELYRMNLCMFDQTEEALKKRAWGCCNARKRAPTGVFRFHHAPPREGGEVSGNNHVMRLAPENTVGGAGLSLRYANVILLAEQCMHAADAVIGNDARVALYDMLPGRLKVKLRGKLKSEWLEWEKLEGGEEEHSAAATRRHAAAAEVME…
Glyma.19G190300	GmDUF668-25	MGGETVNGSWFSVLWPVSRKSASDNKAVVGVLALEVAGLMLKVVNLWQSLSDAEVLSLREGIVNSVGVKTLVSDDDDYLMELALNEILDNFQSLARSVARLGKKCVDPVYHRFEHFVHNPAQNYFQWSGWEYRWKKMERKVKKMEKFVAAMTQLCQEVEVLAEVEQTFRRMQANPELHKLKLLEFQKKVMLQCQEVRNLRDMSPWNRSYDYVVRLLARSLFTILERIILVFANNHPSTVQEQNDYQHMNANNLLRSHSFSVIHSSVHPSEHDLCGFNSGPVGGRPVSKSGFLVDKGRRKKKLQQARHEPALFRNNLHSESKQLGHIVTFKGCMSAANNSPVIQSCMQTNGGSMRLTDCHLKSIDKMKTVDKLSPSNRIRIYSKLSIKNRLKASSLTLGD…
Glyma.20G189200	GmDUF668-26	MVGASWFRTLWKTQRKDDTNSEKAVIGVLAFEVASLMSKLVNLWQSLSDKQVAKLREEITNSLGIRKLVSEDENFIVRLISLEMLENMAHVAESVARFGKKCSDPSLKDFENAFDELITFGVDPYRWGFTFKKMEKKVKRMEKFISTNATLYQEMELLADLEQTLGRMKAYTESDGPNLIDYQKKVTWKRLEVKNLKANSLWNRTYDYTVLFLARSLFTIFSRINNVFGIQEIIDIGKTKNRSALNSDHANGSQSVSELLQPSVQPSSEVRARFASGPLGAFAATSRPNARINKASMFPSDGGDSSTKSGLISAKNRSLKFFSGPLGRNSKKPVPDNGTNKNSKIWNFHGNSTTTNGKETHTRQSRLTQVEPFKGFMHADSSLVIDSHSSPNDVRLATQ…
Glyma.20G174000	GmDUF668-27	MGGICSRSWKATVDGVAVDNALSRSSGHANGHANNEPGMAYQSIGLRRSADSNANVLPDDDDDGDLDKPQRESFSFTGRENVSYGSSVDDINDGIPRLSRALSHKSRSKQAVVSEVSSLLGRAGTAGLGKAVEVLDTLGSSMTNLNLSSGFTSGVTTKGNKISILAFEVANTIVKGANLMQSLSKENIRHLKEVVLPSEGVQNLISRDMDELLRIAAADKREELKIFSGEVVRFGNRCKDPQWHNLDRYFEKLGTELTPQKQLKEEAEMVMQQLMTFVQYTAELYHELHALDRFDQDYRRKLQEEDNSNATQRGDSLAILRAELKSQKKHVRNLKKKSLWSKILEEVMEKLVDIIHFLYLEIHQAFGSSDTDKPAKDSQGNHKKLGSAGLALHYANIIT…
Glyma.20G087700	GmDUF668-28	MVAEAWIVKMGNQVSSNLKHALLLETLTKRKQSHKRSDTKETIGILSFEVANVMSKTVHLHRSLSESEISKLRNEILGSEGVRNLVSSDEGYLLELALAEKLEELNRVASVVSRLGKKCSEPALQGFEHVYGDIVGGFIDVKELGFLVKHMEGMVRKMDRYVTVTRNLYSEMEVLNELEQAVKKFQHNQHEESRRAFEQKLMWQKQDVRHLKDVSLWNQNFDKVVELLARTVCTIYARISVIFGESALRKNALGLGGGSPGTQNELGFVSGHVNVPRSSEKLKRNQSKRNGFHLGSVGRMAVAERRGTTSRPQIDLRRGELVPIRPEDFGFPCGTSPGRLFMECLSLSSSVSKFDDVDDGYAVNREDHHSSCRSVGIGNNSMKRDHTCHSGILSHSQSG…
Glyma.20G202500	GmDUF668-29	MVAEAWIVKMGNQVSANLKHALLLEPSARRKHNPKRQDNSTSSKEVIGILSFEVANVMSKTVHLHRSLSEPEIVKLRNEISNSQGVQNLVSSEEGYLLELARAEKLEELNRVANVVSRLGKKCSLPALQGFEHVYGDIVSGVIDVKELGFLVKHMEGMVRKMDRYVSATRSLHSEMGVLNDLEQAVKKFQHEESRRAFEQKLTWQKQDVKHLKEISLWNQNFDKVVELLARTVCTLYARICIIFGDSTWRKSNSLGLSGVSPSPTLQNECGLVSGQINVPMSSEKRGELAYLQLEDFGFPCGTSPGRLFMECLSLSSSVVKLDDDDDDYAKKRDHLYNSGGPNHVQSGVPFTEDLSCSTFGPQSRLAVYAPPSTLGGCALALHYANVIIVMEKLLRYPH…
Glyma.20G211800	GmDUF668-30	MALETLLVKVKTAISNSIDSVPPKLLKKKPSFKAKQNVGVLAFEIGGVMSKLLHLWHSLSDATIVRVRNDAVNLEGVRKIISNDESFLLGLACAEFSESLRVAANSVTRLSARCEDSALRSFHLAFLEFADSGRDPNGWALSGPKETDSKLKKMERYVTFTATLYREMEELTVLENSLRKALNHADGNSVGSKDQQKLYELQQKIFWQKQEVKDLKERSLWSRSFDNVVVLLVRFSFTVLARIKVVFGIGHHMPCLSRTLSASATVYPSDQNPNGFVYESLEEEDSKLEEEAVNGFFEANSKLLRPPESTLGAAGLALHYANLIIVMEKMIKSPHLVGVDARDDLYGMLPRSIRWGLRGRLRGVGFCASDPLLAGEWRDALGRILGWLSPLAHNMIKWQ…
Arabidopsis thaliana
Gene ID	Gene name	Protein sequence
AT1G30755	AtDUF668-1	MGGVCSCVFKDDDKKKKLRSNDDDKSRGFSGKLKSMRRSKTSDSYYSDNYGGSRRKSSKPDEVVFNFSGELGPMPPLRNDSTKFMQRNSFMGRAGVMGLEKAVEVLDTLGSSMTRMNPSNAYLSGVTSSRGGKVTILAFEVANTIAKGAALLQSLSEENLKFMKKDMLHSEEVKKLVSTDTTELQILAASDKREELDLFSGEVIRFGNMCKDLQWHNLDRYFMKLDTENSQHKLLKDDAEARMQELVTLARITSELYHELQALDRFEQDYRRKLAEVESLNLPRRGEGIVILQNELKQQKKLVKSLQKKSLWSQNLAEIIEKLVDVVSYIRQTIVEVFGNNGLRDNEGEQGRERLGEAGLSLHYANLIQQIDNIASRPSSLPSNVRDTLYNALPATVKT…
AT1G34320	AtDUF668-2	MGGLCSRSSSVNNAPGGTFAHVNGHHLNNNASDLNSHSGESGLKDDPSPVTENVDDNKHTSESFSFPIVSSGSHPQNIEDGIPRLSRVLSQKSRSTKSRQAAVAKVSEVSSLLGRAGTMGLGKAVDVLDTLGSSMTNLNLSGGFSSATTVKGNKISILSFEVANTIVKGANLMHSLSKDSITHLKEVVLPSEGVQNLISKDMDELLRIAAADKREELRIFSGEVVRFGNRCKDPQYHNLDRFFDRLGSEFTPQKHLKQEAETIMHQMMSFVHFTADLYHELHALDRFEQDYQRKIQEEENPSTAQRGVGDTLAILRTELKSQKKHVRNLKKKSLWSRILEEVMEKLVDVVHFLHLEIHEAFGGADPDKPANDPPINHKKLGSAGLALHYANIITQIDTL…
AT3G23160	AtDUF668-3	MVSEAWIVKMRNQVSSNLKHALLLESSSTKKTPKPVSLPKQTIGILSFEVANVMSKTIHLHRSLSDTEISKLKAEVFHSEGVRKLVSSDENHLLDLSVSEKLDDLSRVASVVSRLGKKCNEPALQGFEHVYEDIVNGAIDFRKLGFLVKDMESMVKKMERFVNATCSLYCEMEVMNELEQAIVKLQRSQQHQESVKAFEQKLMWQRQDVKSLRDGSLWNQTYDKVVEMLARTVCTIYGRIETVFGGLGLRGKKDVTLKRDRSKNEASKAVNSRSVAGFKDSRRSEADEFTRAGDFNFPCGTNPGRMFMECLAMNRTIGDDDDDDDEDGGRITFPLSTARMIRSNKFGFKSRLTQHASASTIGGSALSLHYANVVIVVEKLLKYPHLIGEEARDDLYQML…
AT5G04550	AtDUF668-4	MVSETWFRNLWRFPKKHDGHKDKAVLGVLAFEVASLLSKLVHLWQSLSDKNVARLRDEITHSTGIKKLVSEDDDFIVRLIRDEMMENVENVAKAVARLARKCNDPKLKCFENCFSDMMKTGADPYGWQFGWKKMDKKAKKMERFISSNASLYQETEILADLEQTFKRMKSNESATDNLLEYQKKVTWKRHEVKNLRDVSLWNRTYDYTVILLVRSVFTILSRTKHVFGISYRVEASDVSSADSDFIGRSHSVSTILTPVSHKSESSGLPRFASGPLGRFTGPASGSAATRSTKMSDFLSGSLSAESPKSGPLVAEKHKRFKFYSGQLGKITSKSGPLIGMGKNNKKMGQTPERPSISSVKKQLKANRLTQVGPFKGCMVSHDGITPLSTRARNGARNSS…
AT5G08660	AtDUF668-5	MGSFCSKSLGINFGSEYSGSSVADDGREPDFGHSQPNGQTSLIVPGMRQLMVKDVKEQNQLKDVFSFREREAEDNFYDGIPTYTMAPSQKIRSAKSTQTAVSKVTEASKLLGKAGLGRAKDVLDTLGSSMTDLSSGGFTSGVATKGNELGILAFEVANTIVKSSNLIESLSKRNIEHLKGTILYSEGVQNLVSNDFDELLRLVAADKRQELQVFSGEVVRFGNRSKDFQWHNLQRYFDRISKELTPQRQLKEDAVLVVDQLMVLVQYTAELYQELQVLYRLEKDYEQKRREEENSANSSKGDGLAILKTELKAQRKVVKSLKKKSLWSRGFEEVMEKLVDIVHFLLLEIHNIFGGADDQPSKKGAAEYDKRLGPAGLALHYANIIVQIDTLVARASSIT…
AT5G51670	AtDUF668-6	MALETFLIKLKNAISSKPTSRRPHRSSPPISTTTSSVGVLSFEVARVMTKLLHLTHSLTDSNLLTPRDHSLSLEGLTKIVNGDETFHLSLVCAELADSLAHAANSVSRLSNRCTTASLRSFHRLFHEFADMGRDPHGWVMNCKDTEAKNKKIERYVSVTTALYREMEEMAILENSLRKQSLQIGIEFEEEEDYENKKDVMKVIDLQNKIERQKQHVKYLKDRSLWNKSFDTVVLILARSVFTALARLKSVFSSAAATGYMVPTVVSSLPRSLSSSSSSMNLVHPSPNDEERDKTTTSSAFLEESSRLLKPPETTLGGAGVALHYANLIVVMEKMIKQPQLVGLDARDDLYSMLPASVRSSLRSRLKGVGFTATDGGLATEWKAALGRILRWLLPLAQNM…
Brachypodium distachyon
Gene ID	Gene name	Protein sequence
Bradi1g00840	BdDUF668-1	MARESWLAKVRSAMTSSSSGKSSSSGAPPPAGGKKKASSSNVGILAFEVSSLVSKLLHLWRAVGDAAVARLRHEIVHLDGVRKVVSEDDAFLLRLAAAELVDALRSAADAIAALAAARCADPCLREFRDAFMEFADAGIDRHRWSAPSWKEMEGRARKLEKQVASTAALRRAMEELADAEHGLRRFLRADVVVSGSGGGGGHHRRSMSASKISAASEQQQAIFSKKQEVKQLKQTSLWGCSFDAVVSSMARTAFTIIARIKLVFVFPGAGGQDHQRPLHRSLTLSAVVHPSSAEPPAPSRKSMSMEAAPPFDVDDIVRSRRRIGSFLEQSAVALVPAAGTLGAAALAPRYAGLVAAIERMARRRPGLLVTDDQERDELYGMLPASVRAELRARLRGASV…
Bradi1g30110	BdDUF668-2	MGCVFSRRHDGEAEGDEGPRPRSIHHQYQQQQQQRSPLGPAYDARRGRYGPGDYDSGELAIPPPPRKQLPSHKVSETGTFLGRASIAGLEKAVEVLDTLGSGIASLNHGSGFLYGGTNRGNKVDILAFEVANTIAKASSLWRSCSDESIKELKEEILHSDGVRILISSNSSELLHIAALDKREELAIFSREVIRFGDLCKDPIWHNLGRYFDKYASEKLMADFTPQDHSKEHMETTVQHLITLAQNTSELYHELHALDRFEQDFQRKFHEEESVPAARRESVMILHSELKRQRKLVKTLKKKSLWSKPLEDIVEKLVDIVIFLHKQIRDAFGEAVPVGTDFIDYEQVQNRRLGPCGLALHYANIINQIENIVSRPLSLPPSARDNLYHGLPITVKSALR…
Bradi1g66860	BdDUF668-3	MPGSSWLAGLRSRLSGGREREDGLGILAFEAAAAMSRLVSLHRSLSDAEVRRLRGDALRAEGVARLTSTDQSLLLRLACGELVADLDRAAGTASRLGHARCPDGEPLLRDFDRVYAEAKRGSLARLDATAGFSFSRGAGKRFREMERHVAATAKLYAEMDSLTELESSERRMEQWRQHSGPIIPAQSANSKRQQEPSEKLVRELRLQRHKVRRLMEGSLWSVAPRKAAKLMAKSVLAVLARISVAFGASVPGLPLPPLAAGRQASWALGHSSGPLHRLTATPADAAIRHSAPIFRPKDAAMPASESLKPAATTVGGSGMELLYANVIVSAETLLKALRPAIRNEEVAQDGLELSMRDELYKMLPVTIRAAVKAKLRERRREQRQMDEEAAAAAMDAVER…
Bradi2g24380	BdDUF668-4	MGGLCSKVSAVDKSPSDTMLGRNQIIDHETVTLKELKEDKLPIPEEATAKLIKERQQSFSFLESVVPGLAGYNGADAGQTGSRTPHLARTLSQKAGLGKTKVSEMSLMLGRASTVGLGKAVEVLDTLGSSMASLNTSSGFVSSAAAKGNKISILAFEVANTIVKGSNLMRSLSKASIKHIKEVVLHSEGVQHLVSKDMDELLEIAAADKREELEVFSKEVIRFGNRCKDPQWHNLDRYFGKLASERTSQHYLKQDAETVMQQLIICVQYTAELYHELHALDRFEQDYHRKHQEHDGLSSTGDSLHILKQEVKSQSKHVKSLKKRSLWSKNLEEVIEKLVDIVQFLDLEIYNAFGRAESEEPQEPSKRHSRLGPAGLALHYANIINQIDALVSHSSSISA…
Bradi2g54800	BdDUF668-5	MVAQRAASWLPVDFRLPAGPQATLGILAFEAAAAMSRLLSLHRSLSEQEVSRLRSDAMRSPGVAYLNSTDQAFLLRLACAELVASLDAAAAAVARLGLRCGIDFGGVYASVKAGGVSNSDARLDPLLAGKGGLKVKAKKMERLVAATSKLCSEMEALDELEAAERKLATRGWSRLSGPIPAKLAPDPPPCASDPLGAESIRQEIKTQQLKVRRLKEESLWSQSYEKAVGLMARAACAVFARICTVFGQYVPGLPPAPTPSSSATTSDRVQTRIAKLLNPRTGKAKASSGPMLARPSRVHPPAPLSSSCPIIGTIRPYSSGSGQKPGGTDWRKLLDAPPSTVGGAGLDQQYANVIASAEQLLQMEAEGRQEEANAERAEMYEMLPGKLRAAVRSKLRDWW…
Bradi2g56500	BdDUF668-6	MGGFCSKGSAVDKSPSDTTLGPDRVIHQHERGAVKEERKTVVEEAAAKRMHEHEQQPQQQPQQQSPPVLETAAPGVTVGAGAAPWDGVPPLARLPSQKGMGMAKAGAAKVSEVSSILGRAGTVGLGKAVDVLDTLGSSMTNLNLNSGFGSGTTTKGNKISILAFEVANTIVKGCNLMRALSKESIKHLKEVVLHSEGVQNLVAKDMDELLKIAAADKREELKVFSTEVIRFGNRCKDPQWHNLDRYFDKLSSERTPQHHLKEEAESVMQKLVTCVQYTAELYHEMHALDRFEQDYQRKLHEEDGSSVAQRGDNLQILKQEVKSQQKHVKSLKKKSLWSKNLEEVMEKLVDIVHFLHLEIHNTFGHSDNEESPEPTKRRNRLGPAGLALHYANIIGQIDT…
Bradi3g45582	BdDUF668-7	MGGVCSAGIAGDRSPAELSFRAFSGFVVEQEFKAFSAAGKAQGKNKTAPVEETASFSENGSPPCTSRSIPKESHLTRASSEKHKKAGGKPRQSTSGKVSDRASVFGRASTSAVQVLDTLSSSMSSLSPGGGSGFATGAAVKGNRVSILAFEVANTVVKGMSLMQSLSTENLKHLKETVLRSEGVQRLVSADMGELTRIAAADKRQELGVFSREVVRFGNRCKDPQWHNLDRYFCKLESEIAPQPNLKETAKAEMQQLMTLVRHTADLYHELHALDRFEQDYRRKLEEEKRSIVSERGDTIQIIRQELKSQRKYVHNLKKKSLWNKILEDVMEKLVDIVHYLHVEIRDAFGYCDGAVPLNGSSESHQTLGSAGLSLHYANIVSQIDNIVSRSSVPPQSTR…
Bradi4g24031	BdDUF668-8	MGGVCSSGPLADQEESSAFHEEEMQPWRRRWWPAKLQSDGKRRSRNRTVPEAAGENGKGSGAPPLAAEETALPNNGKSKASEVDSIFSNAWKLESLKSPGTPNIEWSQTSTPKNTVSCIMSCIAARETRTVEVMAFEVANTISKGSNLMKALSEQSMRHMKDVVFQSQGVQCLVSDDHIQLFTLVGADKREEFKEFAADVARFGNMCRDPKWHNLDQHFSRLDSEPTHQKYSKESAVFNMKYLMATAQQTVQLYHGMRRFDISEDMYKKRCQEYNEGLENRFRLIESLSNTMEIERKFIKDLKKTTLWVKKLEHVVDKLVCIVHFLHFEINRVVMKQEDEESVKAAMRNQQTLGSINLTVHYANIIFKIKTLASFVPSIPKSCVDSLYEALPPRIKSAL…
Bradi4g42760	BdDUF668-9	MRKLREGGEKVGAQALEVAALMSRAASLWRALGGDPLARLRGVLRLEGTRRLVADDDGALLALAVAEMAGACADLARAVARLAAGKCHDPLLRHFGALFGALVSRSPGADAHGLRYAQAKKMDRKARKMQRLVCATGRLFEELDVLAELDQAAARLRRPRQQQQFSPGEAARRAERQRREVERLRGISLWSRSFDYAVRLLARSLFTVVARIIEVFDLQPPKVNDCSSVAASLADRRLSFSWSNSFSKSLVYPSDFGVDTPPRSSKSGNNGDVRRFLVSRSQSLRQQLKWPAVPGKNLVGCMVGGGRSKSSPSMEKGWIHVHGAGGGHDLPLSFSYASSSGDEDDFDEGDHTRRTANTNTKKLSTSVFESSSQDVLANAPETTLGATALASHYASLIVF…
Bradi5g00710	BdDUF668-10	MGAEPLVHKVLSMAATSSSSKKTKPAAAGEEEQGRVGILSFEVANAMSRAANLHRSLSDGEAARLLGPLCLGSSAVRALVPGDDARLLALALAEKLDALNRVAAVASRLGRQRCTLPALLGFDHVYADLLAGRSDAAAFSPADSAAADTRLFRKLDRLASATAALYAELDAVAELEQAARKLPAGAEARRALERRQRLHDVRRLRDASLWNWTYDRALLLLARAVCAIYHRIRLVFGDPMLGINHLLSSSSSSSSPAASRRRHQQLSATPPHSNLSAKSGPIARAVDVATPPRPSNSNLRSNCGGNMFMECLSLSSSVSWKDGLEDDFLEDDAASCISTIRSGMLVPFSGDAASIPVAKNAGGRRNVRFGPKSTVTSLAPPSTIGGSALALHYANIIII…
Bradi5g10426	BdDUF668-11	MDFNGCYMLTSRRSVGVADAGSDDSLDGISALPDTMNLAHKQKVRGVWETPVDNLESTSQSFVMSCKDDSFSISGSSKLHKSTSEETAMSGKSAPSESRKDRFGNNGTSKVPRMGSVLGTAGMLGYGRAVDILDTLGCMMTTLSPDGGFISRATKGCQISILAFEVANTILKGASVMQSLSKDSVTYFKQVVLPSEGVQNLISSDMSELMQIVANDKREELKLFSQEIIRFGNRCKDPQWHNLDRYFLKLESESVPQKQLKETATVEMQKLMALVQRTTELYHELHALDRFEQDYRCQLKGKENSNGFEKGENIQVLRLELKTQRNYVKSLKKRSLWSKTLEDVVEKLVDIVQYLHVEIDVSFGISDGGELSSESTVGGQRLGPAGLALHYANTVIQIY…
Sorghum bicolor
Gene ID	Gene name	Protein sequence
Sobic.001G004000	SbDUF668-1	MAPLESWLTKVRSAMSSARSSSSGGSGAPPAGPRTKQTTVGILAFEVASLMSKLLHLWRAVGDAAVARLRHETIHLHGVRKVVSDDDEYLLGLACAELVDTLRAASDSVAALAARCADPSLRDFRDAFLELADSGRDRYRWAAPSWKEMNARASKMDKQVASTAALRRAMEELAEAEHGLRKLLVLQCNGNGNGGGHRRSLSASKISVAAEQQQLVFSKKQEVKHLKQTSLWGCTFDAAVASLARAVFTTLTRIKAVFGAGQEQRHPPLYRSLTLSSAVHPSADARSESDTPPVSRKSMSMEELLLFDLDQPSSFASKPKRQCGGFLEDSSAALTPPAGTLGAAALAPRYAGLVISIERMARSPRLVGPEERDELYGMLTASVRAQLRARLRGAVPAAD…
Sobic.001G423600	SbDUF668-2	MPVRTWLADLRSKLVVGVGPRDHGGLGILAFEAAATMSRLVSLHRTVSDVEVRRLRGDVLRAEGVARLTSADQALLLRLACGELLADLDRAADSVARLGARCCAGAGDTPAPLLRDFDRIYAEAKRSRLAQLDATVGFSRGATKRFREMERHVVVAAKLYAEMDALSELEASQRRMEQWKQHSGPIPAQSLGTGKRSSAGEPGEKLMSKLRAQRHKVRRLTEGSLWNVAAGKAARLMAKSVLAVLARISLAFSASVPGLPPWTVGRAWALGHSSGPLHRSATPAALRHSAPIFGQKDAASPLLESIKPSVSMVGGSSMELRYANVILTAETLLAALRPPAAGDSEEVQEGMIDLSTRDALYKMLPVSIREAMNTKLRERWGKGQPVDEVAAAESRDAVE…
Sobic.006G083800	SbDUF668-3	MECNGCYALKSRRFVAIADAGFEDAADGDTDFGDTMSLAHKEKVVEETVEMEEEEQGLVWKSNQLPYKDDDDFDFVLPGSSKQRASTSGEMPLSGKMDPRLDRSGSNGTSKVPRLGSMLGTASMAGFGKAVEILDTLGCLMTTLSSDGGFVSRSKTKGCKISILAFEVANTILKGASIMQSLSEDTVTYFKRVVLPSEGVQNLVSSDMSEVMRITANDKREELRIFSQEIVRFGNRCKDPQWHNLDRYFVKLESESAPQKQLKETAIADMQKLMNLVQRTTDLYHELHALDRFEQEYRSRLNGKGNTDRFEKGDNIQIVRLELKTQSSYVKSLKKRSLWSKTLEEVVEKLVDIVHYLNVEINNAFGSSDGGVVNAESTVSCQRLGPAGLALHYANIIIQ…
Sobic.003G372800	SbDUF668-4	MGGFCSKGSAVDKSPSDTTLGPGRVVDHHDRLVVKEEKKAVVGEAAAKRTQEEQHQQQQQPAPPPLPVSVSQAAVREASTDTTAAPWDGVPLPPLARLPSQKSGMGVANKVSEVSSILGRASTAGLGKAVEVLDTLGSSMTNLNISSFGSGTTTKGNRISILAFEVANTIVKGCNLMRALSKDSIKHLKGTVLHSEGVQNLISKDMDELLKIAAADKREELKVFSTEVVRFGNRCKDPQWHNLDRYFDKLASERTPQHQLKEEAESVMQELVSSVQFTAELYHEMHALDRFQQDYQRKQHEEDGSSVVQRGDNMHILKQEVKSQRKHVKSLRKKSLWSKNLEEVMGKLVDIVHFLHLEIHNAFGRSDSEESQEPTKRRNRLGPAGLALHYANIISQIDT…
Sobic.004G054200	SbDUF668-5	MVAEPLVHKVLSMAATTTTSSSSSKKVRTSASSKGGAEAAAAAAGDGRVGILSFEVANAMSRAANLYRSLSDAEAARLLGPLCLGSHAVRAFVPGDDARLLALALAEKLDALNRVAAVASRLGRRCAAPALMGFDHVYADLLAGRCSDAGAFAVASHSDAASLVRRLDRLAAATAALYAELEALTELEQSARKLPTDEARRALEQRTRWRRHDVRRLRDSSLWNWTYDKAVLLLARAVCAIYDRIRHVFGDPMLGLDLLAMTRESGQCDQSRQLSGPVPVQSNLGDGKSGPICRVDQDMSRPVSFRSSCGASPRKMFMECLSLSSSVSWKDGFEDEFLEDSSCISTIRSGMLVPFSSEQGVSTTTTPSSKSGRIGRKARFGPKSTVTSLAPPSTIGGSA…
Sobic.004G174100	SbDUF668-6	MGGVCSAGIAGDKSPAELSFRAMGFVVEQDFRTFSAAGKNKTAPVEEAVDPNQVSDQSFRLSDEGSPPSTGSKVRRSVSKEPHLTHAESRKAKGGKPRRSASGKAGPSKVSDIGIALGRKSTSGLGKAVEVLDNLGSSMSSLSPGGGFVAGPTTKGNKISILAFEVANTIVKGMSLMQSLSKESLNYLKEMVLLSEGVQRLVSSNMDDLMRIAAADKRQELSIFSREVIRFGNRCKDPQWHNLDRYFSKLGSEITPQPELKEMAKADMQQLMTLVRHTGDLYHELHALDRFEQDYRRKLEEEKRSVTFERGDTVQIIRQELKSQRKHVNNLKKKSLWSKSLDDVMEKLVDIVQFLHVEIRDTFGPCDGESNELQESRQTLGSAGLSLHYANIISQIDNI…
Sobic.005G061500	SbDUF668-7	MLPRFFHRKTGSEASKRAFLPKSTDFGVLEGMLQDPCAAPMCLPMDFLKAITQDFSQEREVGRGGYGVVYKGILQNGKAIAVKKLSEMQLEDGPFQNEVIYLIGLKHKNIVKLVGYCAESRWEATQVSGKYVMAEIRKRLLCFEYLNKKSLDKHLSDESCGLKWNMRYQIIRGICSGLHYLHTECHIVHLDLKPENILLDDGMVPKIADFGMSRLFGQQQSRIITESRGGTRGYMAPEHLTNGFISTKSDIFSLGIIIIELMTGSRDYPPSSEASFERFIKNVVENWRNNLEKAPKYIPLEIESRQVNTCIVIGLNCVHSDPKKRPSALDILQMLNAVGSTNRHALVTEIDTLGYSVGMTNPITMLNRLNSSSLFSFSAKGSKISILALEVANTIVKSS…
Sobic.006G018900	SbDUF668-8	MVAEPLVRKVLSMTTLSSSSNSSKKKARRAVSANANKSGGTEVVAAAANKGDGRLGILSFEVANAMSRAANLYRSLSDSEAARLLGPLCLGSHAVRALVLVPGADDDDARLLALALAEKLDALNRVADVASRLGRSRCTAPALMGFDHVYADLLAGRCSDSGAALFTVAVASASDAASLVRKLDRLAAATAALYAELQALAELEQSTRKLPTDEARRALQQRARWRRHDVRRLRESSLWNWTYDRAVLLLARAVCAIYHRIRLVFGDPMLGIDLLAVRPASELSGQCDQSGRRLSGPVTAANSGPVQSNLSDGGKSGPISRVVPDTSRPVNFRSSGCGASPGKMFMECLSLSSSSVSWKDGFEDEFLEDSSCISTIRSGMLVPFSSEQGVSSTTTTPSS…
Sobic.003G353800	SbDUF668-9	MVVQKKPWLPVDLRLPAGPQASLGILAFEAAAAMSKLLSLHRSLSDQEVSRLRSDAMRSPGVAYLNSTDQVFLLRLACAELVVSLDAAAAAVARLGLRCGIDFGGVYACLKAGAPDARLDPLVAKGLKVKAKKMERLVAATARLCSEMEALDELESAERKLSVRGWSRLSGPIPQHPQQAAAAAAAAQQQQQQMAGDSPGAESLRQELKTQQLKVKRLKEESLWNQSYKKAVGLMARAACAVFVRICSIFGSFVPGLPPPLPSATTDSVQTRLSKLLHPRSGKAKASSGPITRRDGPSRVHPPMTSNSCPIIGRPPPGQHKSSPTNWRKLLDAPSRSVGGAGLDQQYANVIVSAEELLRMEAEGRQEEAAAERAEMYEMLPAKLRAAVRSKLREWWRDP…
Sobic.008G034000	SbDUF668-10	MGVRRLVADDDAALLSLALAEMASACRRLSRSVSRLSTRCADPLLRRFDALFAALVRCNADPHGLRYAAHKKMDRKARKMQRLVTATVHLCHELHVLAELEHHHQQAHLVGGGRAECARLVARQRQEVERLRAASLWARSFDYAVRLIGRSLFTVVARIIEVFDLEPVARLLSASASASLEDDDEEEASSKASRLSWSASFVSGSMQLQSMVYPSDAVAADADAPRKTVRLRARSGKVTTTGPGAGDARRFLMSRRKSLGQQLSVRWPAAGKYLIGCVVMGSSGDAAHLPVSFSYVSSAAGSVDDDGDDGDFSSSGIVSFHSQAAEAGGGGDARTTTTTSVFDASSRDVVTHPPESSLGAAALALHYANLIMFIEKLAASPLDICPDDRDALYGMLTAR…
Sobic.009G148300	SbDUF668-11	MGGLCSKVSAVDKSPSDTALGRNQVADHEPGASLGLEKPPVSGEAAALAKRLDEQQQQSFSFLESVVPGVAFHAGASGETGSRTSPQLTRSLSQRAGVGKAKAGAGKVSEVSSILGRASTVGLEKAVEVLDTLGSSMTGLNSSSGFVSSSAAKGNKIAMLAFEVANTIVKGSNLMRSLSEPSIKHLKEVVLHSEGVQHLISKDFDELLKMAASDKREELEVFKKEVVRFGNRCKDPQWHNLDRYFEKLASEQTRQSHLKEKAESVMQKLVTLVQNTVELYHELHALDRFEHDYRLKQKEQDGLSSRGDSLDILKQEVKVQSKHVKSLKKKSLWCKNLEEVMVKLVDIVHFLHLEIYSAFGCPDSEEPQETAKQHNRLGPAGLALHYANIINHIDNIVSR…
Sobic.010G266900	SbDUF668-12	MGCVCSRRFPEDEPAAPGSLATAYDARRGRYGPGDFDSGELAIPPPKPPHSHKVSDTGTFLGRASIAGLEKAVEVLDTLGSSMTNLNPGSGFLSGGTNRGNKACILAFEVANTIAKASSLWRSCSDESIEELKKEILHSDGVRILVSSNTIELLHIAAVDKREELAIFSREVIRFGNLCKDPIWHNLGRYFDKYASEKLATDNTSQDHSKESMEATVQKLINLAQNTSELYHELHALDRFEQDFKRKFHEEESVPAARRESIMILHSELKRQRKLVKNLKKKSLWSSTLEDIVEKLVDIVIFLHKQIRDSFNEAGTEFCTSEQTQNKRLGSCGLALHYANIINQIENIVSRPLSLPPSARDNLYHGLPITVKSALRSRLQTYNTEEERTVAQIKAEMQK…

## Sheet: Supplementary Table S3
Supplementary Table S3: The information of identified 10 motifs in GmDUF668 proteins
Motif name	Motif sequence	width
Motif1	NVLLLQTLYFADKEKTEAAITELLVGLNY	29
Motif2	VQKLVSDDEDFLLRLAAAEKLEELNVFADEVSRLGKKCKD	40
Motif3	WKDEMEKILZWLAPLAHNMIKWQSERGWE	29
Motif4	TLGAAGLALHYANVIJQIEKLASSPHLVG	29
Motif5	LWSRTLDEVVELLARIVFTIYARINVVFG	29
Motif6	FKSGASSKKNVIGILAFEVANTMSKLVNLWQSLSDKEIVHLREEILNSEG	50
Motif7	NARDDLYQMLPRNIRSALRSKLKSYVKSK	29
Motif8	MQKMEKLVSATAELYHEMEALARLEQDYR	29
Motif9	SLAELQQKIKWQKKZVRHLKKKS	23
Motif10	PQWHNLDRYFEKLSLELNDQRQSKEEAEM	29

## Sheet: Supplementary Table S4
Supplementary Table S4: Information of hormone- and stress-related cis-elements detected in the promoter regions of GmDUF668
Gene name	cis element	sequence	position	length	strand	plant source	cis element name
GmDUF668-1	ERE	ATTTTAAA	890	8	+	Nicotiana glutinos
GmDUF668-1	as-1	TGACG	563	5	-	Arabidopsis thaliana
GmDUF668-1	as-1	TGACG	1796	5	+	Arabidopsis thaliana
GmDUF668-1	AAGAA-motif	GAAAGAA	976	7	-	Avena sativa
GmDUF668-1	AAGAA-motif	GAAAGAA	1763	7	+	Avena sativa
GmDUF668-1	LAMP-element	CTTTATCA	1325	8	-	Pisum sativum	part of a light responsive element
GmDUF668-1	GATA-motif	AAGGATAAGG	991	9	-	Solanum tuberosum	part of a light responsive element
GmDUF668-1		motif_sequence	20	4	-	organism	short_function
GmDUF668-1		motif_sequence	93	4	-	organism	short_function
GmDUF668-1		motif_sequence	192	4	-	organism	short_function
GmDUF668-1		motif_sequence	984	4	+	organism	short_function
GmDUF668-1		motif_sequence	1199	4	-	organism	short_function
GmDUF668-1		motif_sequence	1341	4	-	organism	short_function
GmDUF668-1		motif_sequence	1382	4	+	organism	short_function
GmDUF668-1		motif_sequence	1570	4	+	organism	short_function
GmDUF668-1		motif_sequence	1664	4	-	organism	short_function
GmDUF668-1		motif_sequence	1943	4	+	organism	short_function
GmDUF668-1	WRE3	CCACCT	75	6	+	Pisum sativum
GmDUF668-1	WRE3	CCACCT	1725	6	+	Pisum sativum
GmDUF668-1	TGACG-motif	TGACG	563	5	-	Hordeum vulgare	cis-acting regulatory element involved in the MeJA-responsiveness
GmDUF668-1	TGACG-motif	TGACG	1796	5	+	Hordeum vulgare	cis-acting regulatory element involved in the MeJA-responsiveness
GmDUF668-1	W box	TTGACC	744	6	+	Arabidopsis thaliana
GmDUF668-1	CAT-box	GCCACT	1443	6	-	Arabidopsis thaliana	cis-acting regulatory element related to meristem expression
GmDUF668-1	ABRE	ACGTG	1122	5	+	Arabidopsis thaliana	cis-acting element involved in the abscisic acid responsiveness
GmDUF668-1	ABRE	ACGTG	1598	5	+	Arabidopsis thaliana	cis-acting element involved in the abscisic acid responsiveness
GmDUF668-1	ABRE	ACGTG	1629	5	-	Arabidopsis thaliana	cis-acting element involved in the abscisic acid responsiveness
GmDUF668-1	ARE	AAACCA	1406	6	+	Zea mays	cis-acting regulatory element essential for the anaerobic induction
GmDUF668-1	MYB	CAACCA	1226	6	-	Arabidopsis thaliana
GmDUF668-1	Myb	TAACTG	696	6	+	Arabidopsis thaliana
GmDUF668-1	Myb	TAACTG	1455	6	-	Arabidopsis thaliana
GmDUF668-1	Myc	TCTCTTA	1587	7	+	Arabidopsis thaliana
GmDUF668-1	G-Box	CACGTT	1121	6	-	Pisum sativum	cis-acting regulatory element involved in light responsiveness
GmDUF668-1	MRE	AACCTAA	391	7	+	Petroselinum crispum	MYB binding site involved in light responsiveness
GmDUF668-1	ABRE3a	TACGTG	1597	6	+	Zea mays
GmDUF668-1	ABRE3a	TACGTG	1629	6	-	Zea mays
GmDUF668-1	CAAT-box	CAAAT	56	5	+	Pisum sativum	common cis-acting element in promoter and enhancer regions
GmDUF668-1	CAAT-box	CCAAT	69	5	-	Arabidopsis thaliana	common cis-acting element in promoter and enhancer regions
GmDUF668-1	CAAT-box	CAAAT	107	5	+	Pisum sativum	common cis-acting element in promoter and enhancer regions
GmDUF668-1	CAAT-box	CAAAT	114	5	+	Pisum sativum	common cis-acting element in promoter and enhancer regions
GmDUF668-1	CAAT-box	CAAT	298	4	-	Nicotiana glutinosa
GmDUF668-1	CAAT-box	CAAAT	474	5	-	Pisum sativum	common cis-acting element in promoter and enhancer regions
GmDUF668-1	CAAT-box	CAAT	491	4	+	Nicotiana glutinosa
GmDUF668-1	CAAT-box	CCAAT	536	5	+	Arabidopsis thaliana	common cis-acting element in promoter and enhancer regions
GmDUF668-1	CAAT-box	CAAT	537	4	+	Nicotiana glutinosa
GmDUF668-1	CAAT-box	CAAT	546	4	-	Nicotiana glutinosa
GmDUF668-1	CAAT-box	CAAAT	599	5	-	Pisum sativum	common cis-acting element in promoter and enhancer regions
GmDUF668-1	CAAT-box	CAAT	743	4	-	Nicotiana glutinosa
GmDUF668-1	CAAT-box	CCAAT	752	5	-	Arabidopsis thaliana	common cis-acting element in promoter and enhancer regions
GmDUF668-1	CAAT-box	CAAT	848	4	+	Nicotiana glutinosa
GmDUF668-1	CAAT-box	CAAAT	940	5	-	Pisum sativum	common cis-acting element in promoter and enhancer regions
GmDUF668-1	CAAT-box	CAAAT	1083	5	-	Pisum sativum	common cis-acting element in promoter and enhancer regions
GmDUF668-1	CAAT-box	CAAT	1089	4	-	Nicotiana glutinosa
GmDUF668-1	CAAT-box	CAAAT	1128	5	-	Pisum sativum	common cis-acting element in promoter and enhancer regions
GmDUF668-1	CAAT-box	CAAAT	1169	5	+	Pisum sativum	common cis-acting element in promoter and enhancer regions
GmDUF668-1	CAAT-box	CAAAT	1203	5	-	Pisum sativum	common cis-acting element in promoter and enhancer regions
GmDUF668-1	CAAT-box	CAAT	1246	4	+	Nicotiana glutinosa
GmDUF668-1	CAAT-box	CAAT	1283	4	+	Nicotiana glutinosa
GmDUF668-1	CAAT-box	CAAT	1287	4	-	Nicotiana glutinosa
GmDUF668-1	CAAT-box	CCAAT	1303	5	-	Arabidopsis thaliana	common cis-acting element in promoter and enhancer regions
GmDUF668-1	CAAT-box	CAAT	1369	4	+	Nicotiana glutinosa
GmDUF668-1	CAAT-box	CAAAT	1448	5	+	Pisum sativum	common cis-acting element in promoter and enhancer regions
GmDUF668-1	CAAT-box	CAAT	1523	4	+	Nicotiana glutinosa
GmDUF668-1	CAAT-box	CAAT	1679	4	-	Nicotiana glutinosa
GmDUF668-1	CAAT-box	CAAT	1719	4	+	Nicotiana glutinosa
GmDUF668-1	CAAT-box	CAAT	1806	4	-	Nicotiana glutinosa
GmDUF668-1	CAAT-box	CAAT	1881	4	+	Nicotiana glutinosa
GmDUF668-1	LTR	CCGAAA	869	6	-	Hordeum vulgare	cis-acting element involved in low-temperature responsiveness
GmDUF668-1	AT~TATA-box	TATATA	1100	6	-	Arabidopsis thaliana
GmDUF668-1	AT~TATA-box	TATATA	1142	6	-	Arabidopsis thaliana
GmDUF668-1	AT~TATA-box	TATATA	1144	6	-	Arabidopsis thaliana
GmDUF668-1	AT~TATA-box	TATATA	1190	6	-	Arabidopsis thaliana
GmDUF668-1	AT~TATA-box	TATATA	1192	6	-	Arabidopsis thaliana
GmDUF668-1	AT~TATA-box	TATATA	1484	6	-	Arabidopsis thaliana
GmDUF668-1	AT~TATA-box	TATATA	1486	6	-	Arabidopsis thaliana
GmDUF668-1	AT~TATA-box	TATATA	1548	6	-	Arabidopsis thaliana
GmDUF668-1	AT~TATA-box	TATATA	1887	6	-	Arabidopsis thaliana
GmDUF668-1	Box 4	ATTAAT	275	6	+	Petroselinum crispum	part of a conserved DNA module involved in light responsiveness
GmDUF668-1	Box 4	ATTAAT	497	6	+	Petroselinum crispum	part of a conserved DNA module involved in light responsiveness
GmDUF668-1	Box 4	ATTAAT	1429	6	-	Petroselinum crispum	part of a conserved DNA module involved in light responsiveness
GmDUF668-1	Box 4	ATTAAT	1908	6	-	Petroselinum crispum	part of a conserved DNA module involved in light responsiveness
GmDUF668-1	Box 4	ATTAAT	1912	6	-	Petroselinum crispum	part of a conserved DNA module involved in light responsiveness
GmDUF668-1	MYC	CATTTG	598	6	+	Arabidopsis thaliana
GmDUF668-1	MYC	CATTTG	1202	6	+	Arabidopsis thaliana
GmDUF668-1	Unnamed__4	CTCC	192	4	-	Petroselinum hortense
GmDUF668-1	Unnamed__4	CTCC	986	4	+	Petroselinum hortense
GmDUF668-1	Unnamed__4	CTCC	1729	4	+	Petroselinum hortense
GmDUF668-1	STRE	AGGGG	989	5	-	Arabidopsis thaliana
GmDUF668-1	TATA-box	TATA	32	4	+	Arabidopsis thaliana	core promoter element around -30 of transcription start
GmDUF668-1	TATA-box	TACAAAA	45	7	-	Oryza sativa	core promoter element around -30 of transcription start
GmDUF668-1	TATA-box	TATACA	48	6	-	Helianthus annuus	core promoter element around -30 of transcription start
GmDUF668-1	TATA-box	TATA	50	4	+	Arabidopsis thaliana	core promoter element around -30 of transcription start
GmDUF668-1	TATA-box	TATA	101	4	+	Arabidopsis thaliana	core promoter element around -30 of transcription start
GmDUF668-1	TATA-box	TATA	261	4	+	Arabidopsis thaliana	core promoter element around -30 of transcription start
GmDUF668-1	TATA-box	taTATAAAtc	315	9	-	Arabidopsis thaliana	core promoter element around -30 of transcription start
GmDUF668-1	TATA-box	TATAAAT	316	7	-	Brassica juncea	core promoter element around -30 of transcription start
GmDUF668-1	TATA-box	TATAAA	317	6	-	Helianthus annuus	core promoter element around -30 of transcription start
GmDUF668-1	TATA-box	TATAA	318	5	-	Arabidopsis thaliana	core promoter element around -30 of transcription start
GmDUF668-1	TATA-box	TATA	319	4	+	Arabidopsis thaliana	core promoter element around -30 of transcription start
GmDUF668-1	TATA-box	ccTATAAAaa	405	9	+	Arabidopsis thaliana	core promoter element around -30 of transcription start
GmDUF668-1	TATA-box	TATA	407	4	+	Arabidopsis thaliana	core promoter element around -30 of transcription start
GmDUF668-1	TATA-box	TACAAAA	540	7	+	Oryza sativa	core promoter element around -30 of transcription start
GmDUF668-1	TATA-box	TATAA	579	5	-	Arabidopsis thaliana	core promoter element around -30 of transcription start
GmDUF668-1	TATA-box	TATA	580	4	+	Arabidopsis thaliana	core promoter element around -30 of transcription start
GmDUF668-1	TATA-box	TATAAA	586	6	-	Helianthus annuus	core promoter element around -30 of transcription start
GmDUF668-1	TATA-box	TATAA	587	5	-	Arabidopsis thaliana	core promoter element around -30 of transcription start
GmDUF668-1	TATA-box	TATA	588	4	+	Arabidopsis thaliana	core promoter element around -30 of transcription start
GmDUF668-1	TATA-box	TATA	594	4	+	Arabidopsis thaliana	core promoter element around -30 of transcription start
GmDUF668-1	TATA-box	ATATAA	622	6	+	Brassica oleracea	core promoter element around -30 of transcription start
GmDUF668-1	TATA-box	TATA	623	4	+	Arabidopsis thaliana	core promoter element around -30 of transcription start
GmDUF668-1	TATA-box	TATAAAA	640	7	-	Pisum sativum	core promoter element around -30 of transcription start
GmDUF668-1	TATA-box	TATAAA	641	6	-	Helianthus annuus	core promoter element around -30 of transcription start
GmDUF668-1	TATA-box	TATAA	642	5	-	Arabidopsis thaliana	core promoter element around -30 of transcription start
GmDUF668-1	TATA-box	TATA	643	4	+	Arabidopsis thaliana	core promoter element around -30 of transcription start
GmDUF668-1	TATA-box	TATTTAAA	717	8	+	Arabidopsis thaliana	core promoter element around -30 of transcription start
GmDUF668-1	TATA-box	TATTTAAA	719	8	-	Arabidopsis thaliana	core promoter element around -30 of transcription start
GmDUF668-1	TATA-box	TATA	767	4	+	Arabidopsis thaliana	core promoter element around -30 of transcription start
GmDUF668-1	TATA-box	TATA	780	4	+	Arabidopsis thaliana	core promoter element around -30 of transcription start
GmDUF668-1	TATA-box	ATATAT	837	6	+	Brassica napus	core promoter element around -30 of transcription start
GmDUF668-1	TATA-box	TATA	838	4	+	Arabidopsis thaliana	core promoter element around -30 of transcription start
GmDUF668-1	TATA-box	TATTTAAA	892	8	-	Arabidopsis thaliana	core promoter element around -30 of transcription start
GmDUF668-1	TATA-box	ATTATA	1098	6	+	Brassica napus	core promoter element around -30 of transcription start
GmDUF668-1	TATA-box	TATATAA	1099	7	-	Arabidopsis thaliana	core promoter element around -30 of transcription start
GmDUF668-1	TATA-box	TATATA	1100	6	-	Arabidopsis thaliana	core promoter element around -30 of transcription start
GmDUF668-1	TATA-box	TATA	1102	4	-	Arabidopsis thaliana	core promoter element around -30 of transcription start
GmDUF668-1	TATA-box	ATTATA	1140	6	+	Brassica napus	core promoter element around -30 of transcription start
GmDUF668-1	TATA-box	TATATAA	1141	7	-	Arabidopsis thaliana	core promoter element around -30 of transcription start
GmDUF668-1	TATA-box	TATATA	1142	6	-	Arabidopsis thaliana	core promoter element around -30 of transcription start
GmDUF668-1	TATA-box	ATATAT	1143	6	-	Brassica napus	core promoter element around -30 of transcription start
GmDUF668-1	TATA-box	TATATA	1144	6	-	Arabidopsis thaliana	core promoter element around -30 of transcription start
GmDUF668-1	TATA-box	ATATAA	1145	6	+	Brassica oleracea	core promoter element around -30 of transcription start
GmDUF668-1	TATA-box	TATA	1146	4	-	Arabidopsis thaliana	core promoter element around -30 of transcription start
GmDUF668-1	TATA-box	ATTATA	1188	6	+	Brassica napus	core promoter element around -30 of transcription start
GmDUF668-1	TATA-box	TATATAA	1189	7	-	Arabidopsis thaliana	core promoter element around -30 of transcription start
GmDUF668-1	TATA-box	TATATA	1190	6	-	Arabidopsis thaliana	core promoter element around -30 of transcription start
GmDUF668-1	TATA-box	ATATAT	1191	6	-	Brassica napus	core promoter element around -30 of transcription start
GmDUF668-1	TATA-box	TATATA	1192	6	-	Arabidopsis thaliana	core promoter element around -30 of transcription start
GmDUF668-1	TATA-box	ATATAA	1193	6	+	Brassica oleracea	core promoter element around -30 of transcription start
GmDUF668-1	TATA-box	TATA	1194	4	-	Arabidopsis thaliana	core promoter element around -30 of transcription start
GmDUF668-1	TATA-box	ATATAT	1425	6	-	Brassica napus	core promoter element around -30 of transcription start
GmDUF668-1	TATA-box	TATA	1426	4	-	Arabidopsis thaliana	core promoter element around -30 of transcription start
GmDUF668-1	TATA-box	ATTATA	1477	6	+	Brassica napus	core promoter element around -30 of transcription start
GmDUF668-1	TATA-box	TATAA	1478	5	-	Arabidopsis thaliana	core promoter element around -30 of transcription start
GmDUF668-1	TATA-box	TATA	1479	4	-	Arabidopsis thaliana	core promoter element around -30 of transcription start
GmDUF668-1	TATA-box	ATATAT	1483	6	-	Brassica napus	core promoter element around -30 of transcription start
GmDUF668-1	TATA-box	TATATA	1484	6	-	Arabidopsis thaliana	core promoter element around -30 of transcription start
GmDUF668-1	TATA-box	ATATAT	1485	6	-	Brassica napus	core promoter element around -30 of transcription start
GmDUF668-1	TATA-box	TATATA	1486	6	-	Arabidopsis thaliana	core promoter element around -30 of transcription start
GmDUF668-1	TATA-box	ATATAT	1487	6	-	Brassica napus	core promoter element around -30 of transcription start
GmDUF668-1	TATA-box	TATA	1488	4	-	Arabidopsis thaliana	core promoter element around -30 of transcription start
GmDUF668-1	TATA-box	ATATAT	1547	6	-	Brassica napus	core promoter element around -30 of transcription start
GmDUF668-1	TATA-box	TATATA	1548	6	-	Arabidopsis thaliana	core promoter element around -30 of transcription start
GmDUF668-1	TATA-box	ATATAA	1549	6	+	Brassica oleracea	core promoter element around -30 of transcription start
GmDUF668-1	TATA-box	TATA	1550	4	-	Arabidopsis thaliana	core promoter element around -30 of transcription start
GmDUF668-1	TATA-box	TATA	1567	4	-	Arabidopsis thaliana	core promoter element around -30 of transcription start
GmDUF668-1	TATA-box	TATA	1618	4	-	Arabidopsis thaliana	core promoter element around -30 of transcription start
GmDUF668-1	TATA-box	taTATAAAtc	1620	9	+	Arabidopsis thaliana	core promoter element around -30 of transcription start
GmDUF668-1	TATA-box	TATA	1640	4	-	Arabidopsis thaliana	core promoter element around -30 of transcription start
GmDUF668-1	TATA-box	ATATAT	1886	6	-	Brassica napus	core promoter element around -30 of transcription start
GmDUF668-1	TATA-box	TATATA	1887	6	-	Arabidopsis thaliana	core promoter element around -30 of transcription start
GmDUF668-1	TATA-box	ATATAA	1888	6	+	Brassica oleracea	core promoter element around -30 of transcription start
GmDUF668-1	TATA-box	TATA	1889	4	-	Arabidopsis thaliana	core promoter element around -30 of transcription start
GmDUF668-1	G-box	TACGTG	1597	6	+	Arabidopsis thaliana	cis-acting regulatory element involved in light responsiveness
GmDUF668-1	G-box	TACGTG	1629	6	-	Arabidopsis thaliana	cis-acting regulatory element involved in light responsiveness
GmDUF668-1	G-box	CACGAC	1790	6	-	Zea mays	cis-acting regulatory element involved in light responsiveness
GmDUF668-1	ABRE4	CACGTA	1597	6	-	Zea mays
GmDUF668-1	ABRE4	CACGTA	1629	6	+	Zea mays
GmDUF668-1	CGTCA-motif	CGTCA	563	5	+	Hordeum vulgare	cis-acting regulatory element involved in the MeJA-responsiveness
GmDUF668-1	CGTCA-motif	CGTCA	1796	5	-	Hordeum vulgare	cis-acting regulatory element involved in the MeJA-responsiveness
GmDUF668-10	MYB	TAACCA	537	6	+	Arabidopsis thaliana
GmDUF668-10	MYB	CAACAG	834	6	-	Arabidopsis thaliana
GmDUF668-10	MYB	TAACCA	1059	6	-	Arabidopsis thaliana
GmDUF668-10	MYB	TAACCA	1658	6	+	Arabidopsis thaliana
GmDUF668-10	Myc	TCTCTTA	1067	7	-	Arabidopsis thaliana
GmDUF668-10	MYB recognition site	CCGTTG	1218	6	+	Arabidopsis thaliana
GmDUF668-10	GT1-motif	GGTTAA	536	6	-	Arabidopsis thaliana	light responsive element
GmDUF668-10	AT~TATA-box	TATATA	193	6	+	Arabidopsis thaliana
GmDUF668-10	AT~TATA-box	TATATA	855	6	+	Arabidopsis thaliana
GmDUF668-10	AT~TATA-box	TATATA	885	6	+	Arabidopsis thaliana
GmDUF668-10	AT~TATA-box	TATATA	1793	6	-	Arabidopsis thaliana
GmDUF668-10	AT~TATA-box	TATATAAA	1840	8	-	Arabidopsis thaliana
GmDUF668-10	AT~TATA-box	TATATA	1842	6	-	Arabidopsis thaliana
GmDUF668-10	Myb-binding site	CAACAG	834	6	-	Nicotiana tabacum
GmDUF668-10	ABRE3a	TACGTG	1291	6	+	Zea mays
GmDUF668-10	CAAT-box	CAAT	54	4	-	Nicotiana glutinosa
GmDUF668-10	CAAT-box	CAAAT	88	5	+	Pisum sativum	common cis-acting element in promoter and enhancer regions
GmDUF668-10	CAAT-box	CAAT	91	4	-	Nicotiana glutinosa
GmDUF668-10	CAAT-box	CAAT	104	4	+	Nicotiana glutinosa
GmDUF668-10	CAAT-box	CAAT	156	4	-	Nicotiana glutinosa
GmDUF668-10	CAAT-box	CAAT	204	4	-	Nicotiana glutinosa
GmDUF668-10	CAAT-box	CCAAT	291	5	+	Arabidopsis thaliana	common cis-acting element in promoter and enhancer regions
GmDUF668-10	CAAT-box	CAAT	292	4	+	Nicotiana glutinosa
GmDUF668-10	CAAT-box	CAAAT	344	5	+	Pisum sativum	common cis-acting element in promoter and enhancer regions
GmDUF668-10	CAAT-box	CAAT	389	4	-	Nicotiana glutinosa
GmDUF668-10	CAAT-box	CAAAT	397	5	-	Pisum sativum	common cis-acting element in promoter and enhancer regions
GmDUF668-10	CAAT-box	CAAT	454	4	+	Nicotiana glutinosa
GmDUF668-10	CAAT-box	CAAAT	462	5	-	Pisum sativum	common cis-acting element in promoter and enhancer regions
GmDUF668-10	CAAT-box	CAAT	548	4	+	Nicotiana glutinosa
GmDUF668-10	CAAT-box	CAAAT	577	5	+	Pisum sativum	common cis-acting element in promoter and enhancer regions
GmDUF668-10	CAAT-box	CAAAT	619	5	+	Pisum sativum	common cis-acting element in promoter and enhancer regions
GmDUF668-10	CAAT-box	CAAAT	622	5	-	Pisum sativum	common cis-acting element in promoter and enhancer regions
GmDUF668-10	CAAT-box	CAAT	650	4	-	Nicotiana glutinosa
GmDUF668-10	CAAT-box	CAAAT	700	5	-	Pisum sativum	common cis-acting element in promoter and enhancer regions
GmDUF668-10	CAAT-box	CAAT	714	4	+	Nicotiana glutinosa
GmDUF668-10	CAAT-box	CAAT	738	4	-	Nicotiana glutinosa
GmDUF668-10	CAAT-box	CAAAT	761	5	+	Pisum sativum	common cis-acting element in promoter and enhancer regions
GmDUF668-10	CAAT-box	CAAT	783	4	+	Nicotiana glutinosa
GmDUF668-10	CAAT-box	CAAT	792	4	-	Nicotiana glutinosa
GmDUF668-10	CAAT-box	CAAAT	1008	5	-	Pisum sativum	common cis-acting element in promoter and enhancer regions
GmDUF668-10	CAAT-box	CAAT	1026	4	-	Nicotiana glutinosa
GmDUF668-10	CAAT-box	CAAAT	1044	5	+	Pisum sativum	common cis-acting element in promoter and enhancer regions
GmDUF668-10	CAAT-box	CAAAT	1159	5	-	Pisum sativum	common cis-acting element in promoter and enhancer regions
GmDUF668-10	CAAT-box	CAAT	1214	4	-	Nicotiana glutinosa
GmDUF668-10	CAAT-box	CAAT	1260	4	+	Nicotiana glutinosa
GmDUF668-10	CAAT-box	CAAAT	1332	5	+	Pisum sativum	common cis-acting element in promoter and enhancer regions
GmDUF668-10	CAAT-box	CAAAT	1396	5	+	Pisum sativum	common cis-acting element in promoter and enhancer regions
GmDUF668-10	CAAT-box	CCAAT	1411	5	-	Arabidopsis thaliana	common cis-acting element in promoter and enhancer regions
GmDUF668-10	CAAT-box	CAAT	1493	4	-	Nicotiana glutinosa
GmDUF668-10	CAAT-box	CAAT	1509	4	+	Nicotiana glutinosa
GmDUF668-10	CAAT-box	CAAT	1596	4	-	Nicotiana glutinosa
GmDUF668-10	CAAT-box	CCCAATTT	1829	8	-	Arabidopsis thaliana	common cis-acting element in promoter and enhancer regions
GmDUF668-10	CAAT-box	CCAAT	1831	5	-	Arabidopsis thaliana	common cis-acting element in promoter and enhancer regions
GmDUF668-10	CAAT-box	CAAT	1942	4	-	Nicotiana glutinosa
GmDUF668-10	CAAT-box	CAAT	1951	4	-	Nicotiana glutinosa
GmDUF668-10	CAAT-box	CAAAT	1964	5	-	Pisum sativum	common cis-acting element in promoter and enhancer regions
GmDUF668-10	CAAT-box	CCAAT	1996	5	-	Arabidopsis thaliana	common cis-acting element in promoter and enhancer regions
GmDUF668-10	TATA-box	ATTATA	191	6	+	Brassica napus	core promoter element around -30 of transcription start
GmDUF668-10	TATA-box	TATATAA	192	7	-	Arabidopsis thaliana	core promoter element around -30 of transcription start
GmDUF668-10	TATA-box	TATATA	193	6	+	Arabidopsis thaliana	core promoter element around -30 of transcription start
GmDUF668-10	TATA-box	ATATAA	194	6	+	Brassica oleracea	core promoter element around -30 of transcription start
GmDUF668-10	TATA-box	TATA	195	4	+	Arabidopsis thaliana	core promoter element around -30 of transcription start
GmDUF668-10	TATA-box	TATA	218	4	+	Arabidopsis thaliana	core promoter element around -30 of transcription start
GmDUF668-10	TATA-box	ATTATA	315	6	+	Brassica napus	core promoter element around -30 of transcription start
GmDUF668-10	TATA-box	TATAA	316	5	-	Arabidopsis thaliana	core promoter element around -30 of transcription start
GmDUF668-10	TATA-box	TATA	317	4	+	Arabidopsis thaliana	core promoter element around -30 of transcription start
GmDUF668-10	TATA-box	ATATAT	347	6	+	Brassica napus	core promoter element around -30 of transcription start
GmDUF668-10	TATA-box	TATA	348	4	+	Arabidopsis thaliana	core promoter element around -30 of transcription start
GmDUF668-10	TATA-box	TACAAAA	379	7	-	Oryza sativa	core promoter element around -30 of transcription start
GmDUF668-10	TATA-box	TATATA	855	6	+	Arabidopsis thaliana	core promoter element around -30 of transcription start
GmDUF668-10	TATA-box	ATATAA	856	6	+	Brassica oleracea	core promoter element around -30 of transcription start
GmDUF668-10	TATA-box	TATA	857	4	+	Arabidopsis thaliana	core promoter element around -30 of transcription start
GmDUF668-10	TATA-box	ATATAA	865	6	+	Brassica oleracea	core promoter element around -30 of transcription start
GmDUF668-10	TATA-box	TATA	866	4	+	Arabidopsis thaliana	core promoter element around -30 of transcription start
GmDUF668-10	TATA-box	TATATA	885	6	+	Arabidopsis thaliana	core promoter element around -30 of transcription start
GmDUF668-10	TATA-box	TATA	887	4	+	Arabidopsis thaliana	core promoter element around -30 of transcription start
GmDUF668-10	TATA-box	TATACA	1028	6	-	Helianthus annuus	core promoter element around -30 of transcription start
GmDUF668-10	TATA-box	TATA	1030	4	-	Arabidopsis thaliana	core promoter element around -30 of transcription start
GmDUF668-10	TATA-box	ATATAA	1079	6	+	Brassica oleracea	core promoter element around -30 of transcription start
GmDUF668-10	TATA-box	TATA	1080	4	-	Arabidopsis thaliana	core promoter element around -30 of transcription start
GmDUF668-10	TATA-box	ATATAA	1129	6	+	Brassica oleracea	core promoter element around -30 of transcription start
GmDUF668-10	TATA-box	TATA	1130	4	-	Arabidopsis thaliana	core promoter element around -30 of transcription start
GmDUF668-10	TATA-box	TATA	1226	4	-	Arabidopsis thaliana	core promoter element around -30 of transcription start
GmDUF668-10	TATA-box	TACATAAA	1247	8	-	Oryza sativa	core promoter element around -30 of transcription start
GmDUF668-10	TATA-box	ATATAA	1340	6	+	Brassica oleracea	core promoter element around -30 of transcription start
GmDUF668-10	TATA-box	TATA	1341	4	-	Arabidopsis thaliana	core promoter element around -30 of transcription start
GmDUF668-10	TATA-box	ATATAA	1371	6	+	Brassica oleracea	core promoter element around -30 of transcription start
GmDUF668-10	TATA-box	TATA	1372	4	-	Arabidopsis thaliana	core promoter element around -30 of transcription start
GmDUF668-10	TATA-box	ATTATA	1383	6	+	Brassica napus	core promoter element around -30 of transcription start
GmDUF668-10	TATA-box	TATAA	1384	5	-	Arabidopsis thaliana	core promoter element around -30 of transcription start
GmDUF668-10	TATA-box	TATA	1385	4	-	Arabidopsis thaliana	core promoter element around -30 of transcription start
GmDUF668-10	TATA-box	ATTATA	1399	6	+	Brassica napus	core promoter element around -30 of transcription start
GmDUF668-10	TATA-box	TATAA	1400	5	-	Arabidopsis thaliana	core promoter element around -30 of transcription start
GmDUF668-10	TATA-box	TATA	1401	4	-	Arabidopsis thaliana	core promoter element around -30 of transcription start
GmDUF668-10	TATA-box	TATA	1468	4	-	Arabidopsis thaliana	core promoter element around -30 of transcription start
GmDUF668-10	TATA-box	TATAAATA	1486	8	-	Daucus carota	core promoter element around -30 of transcription start
GmDUF668-10	TATA-box	TATAAAT	1487	7	-	Brassica juncea	core promoter element around -30 of transcription start
GmDUF668-10	TATA-box	TATAAA	1488	6	-	Helianthus annuus	core promoter element around -30 of transcription start
GmDUF668-10	TATA-box	TATAA	1489	5	-	Arabidopsis thaliana	core promoter element around -30 of transcription start
GmDUF668-10	TATA-box	TATA	1490	4	-	Arabidopsis thaliana	core promoter element around -30 of transcription start
GmDUF668-10	TATA-box	ccTATAAAaa	1517	9	+	Arabidopsis thaliana	core promoter element around -30 of transcription start
GmDUF668-10	TATA-box	ATATAA	1518	6	+	Brassica oleracea	core promoter element around -30 of transcription start
GmDUF668-10	TATA-box	TATA	1519	4	-	Arabidopsis thaliana	core promoter element around -30 of transcription start
GmDUF668-10	TATA-box	TACAAAA	1556	7	-	Oryza sativa	core promoter element around -30 of transcription start
GmDUF668-10	TATA-box	TATACA	1559	6	-	Helianthus annuus	core promoter element around -30 of transcription start
GmDUF668-10	TATA-box	TATA	1561	4	-	Arabidopsis thaliana	core promoter element around -30 of transcription start
GmDUF668-10	TATA-box	ccTATAAAaa	1686	9	+	Arabidopsis thaliana	core promoter element around -30 of transcription start
GmDUF668-10	TATA-box	ATATAA	1687	6	+	Brassica oleracea	core promoter element around -30 of transcription start
GmDUF668-10	TATA-box	TATA	1688	4	-	Arabidopsis thaliana	core promoter element around -30 of transcription start
GmDUF668-10	TATA-box	ATATAA	1715	6	+	Brassica oleracea	core promoter element around -30 of transcription start
GmDUF668-10	TATA-box	TATA	1716	4	-	Arabidopsis thaliana	core promoter element around -30 of transcription start
GmDUF668-10	TATA-box	TATAAAT	1737	7	-	Brassica juncea	core promoter element around -30 of transcription start
GmDUF668-10	TATA-box	TATAAA	1738	6	-	Helianthus annuus	core promoter element around -30 of transcription start
GmDUF668-10	TATA-box	TATAA	1739	5	-	Arabidopsis thaliana	core promoter element around -30 of transcription start
GmDUF668-10	TATA-box	TATA	1740	4	-	Arabidopsis thaliana	core promoter element around -30 of transcription start
GmDUF668-10	TATA-box	TACAAAA	1758	7	+	Oryza sativa	core promoter element around -30 of transcription start
GmDUF668-10	TATA-box	ATTATA	1791	6	+	Brassica napus	core promoter element around -30 of transcription start
GmDUF668-10	TATA-box	TATATAA	1792	7	-	Arabidopsis thaliana	core promoter element around -30 of transcription start
GmDUF668-10	TATA-box	TATATA	1793	6	-	Arabidopsis thaliana	core promoter element around -30 of transcription start
GmDUF668-10	TATA-box	TATA	1795	4	-	Arabidopsis thaliana	core promoter element around -30 of transcription start
GmDUF668-10	TATA-box	ATATAT	1804	6	-	Brassica napus	core promoter element around -30 of transcription start
GmDUF668-10	TATA-box	TATA	1805	4	-	Arabidopsis thaliana	core promoter element around -30 of transcription start
GmDUF668-10	TATA-box	TATTTAAA	1820	8	-	Arabidopsis thaliana	core promoter element around -30 of transcription start
GmDUF668-10	TATA-box	taTATAAAtc	1836	9	-	Arabidopsis thaliana	core promoter element around -30 of transcription start
GmDUF668-10	TATA-box	TATAAAA	1839	7	-	Pisum sativum	core promoter element around -30 of transcription start
GmDUF668-10	TATA-box	TATAAA	1840	6	-	Helianthus annuus	core promoter element around -30 of transcription start
GmDUF668-10	TATA-box	TATATAA	1841	7	-	Arabidopsis thaliana	core promoter element around -30 of transcription start
GmDUF668-10	TATA-box	TATATA	1842	6	-	Arabidopsis thaliana	core promoter element around -30 of transcription start
GmDUF668-10	TATA-box	ATATAT	1843	6	-	Brassica napus	core promoter element around -30 of transcription start
GmDUF668-10	TATA-box	TATA	1844	4	-	Arabidopsis thaliana	core promoter element around -30 of transcription start
GmDUF668-10	TATA-box	TATTTAAA	1846	8	+	Arabidopsis thaliana	core promoter element around -30 of transcription start
GmDUF668-10	TATA-box	TATTTAAA	1957	8	+	Arabidopsis thaliana	core promoter element around -30 of transcription start
GmDUF668-10	Box 4	ATTAAT	47	6	+	Petroselinum crispum	part of a conserved DNA module involved in light responsiveness
GmDUF668-10	Box 4	ATTAAT	636	6	+	Petroselinum crispum	part of a conserved DNA module involved in light responsiveness
GmDUF668-10	Box 4	ATTAAT	731	6	+	Petroselinum crispum	part of a conserved DNA module involved in light responsiveness
GmDUF668-10	Box 4	ATTAAT	979	6	+	Petroselinum crispum	part of a conserved DNA module involved in light responsiveness
GmDUF668-10	Box 4	ATTAAT	1004	6	-	Petroselinum crispum	part of a conserved DNA module involved in light responsiveness
GmDUF668-10	Box 4	ATTAAT	1854	6	-	Petroselinum crispum	part of a conserved DNA module involved in light responsiveness
GmDUF668-10	STRE	AGGGG	6	5	+	Arabidopsis thaliana
GmDUF668-10	STRE	AGGGG	134	5	-	Arabidopsis thaliana
GmDUF668-10	Unnamed__4	CTCC	70	4	+	Petroselinum hortense
GmDUF668-10	Unnamed__4	CTCC	83	4	-	Petroselinum hortense
GmDUF668-10	Unnamed__4	CTCC	250	4	-	Petroselinum hortense
GmDUF668-10	Unnamed__4	CTCC	1472	4	+	Petroselinum hortense
GmDUF668-10	AE-box	AGAAACTT	1241	8	+	Arabidopsis thaliana	part of a module for light response
GmDUF668-10	MYC	CATTTG	761	6	-	Arabidopsis thaliana
GmDUF668-10	MYC	CATTTG	1044	6	-	Arabidopsis thaliana
GmDUF668-10	TCT-motif	TCTTAC	284	6	-	Arabidopsis thaliana	part of a light responsive element
GmDUF668-10	CGTCA-motif	CGTCA	58	5	-	Hordeum vulgare	cis-acting regulatory element involved in the MeJA-responsiveness
GmDUF668-10	GARE-motif	TCTGTTG	833	7	+	Brassica oleracea	gibberellin-responsive element
GmDUF668-10	G-box	TACGTG	1291	6	+	Arabidopsis thaliana	cis-acting regulatory element involved in light responsiveness
GmDUF668-10	ABRE4	CACGTA	1291	6	-	Zea mays
GmDUF668-10	ACE	GACACGTATG	1289	9	-	Petroselinum crispum	cis-acting element involved in light responsiveness
GmDUF668-10	ERE	ATTTTAAA	721	8	+	Nicotiana glutinos
GmDUF668-10	ERE	ATTTTAAA	933	8	+	Nicotiana glutinos
GmDUF668-10	ERE	ATTTTAAA	1848	8	-	Nicotiana glutinos
GmDUF668-10		motif_sequence	68	4	+	organism	short_function
GmDUF668-10		motif_sequence	383	4	-	organism	short_function
GmDUF668-10		motif_sequence	425	4	+	organism	short_function
GmDUF668-10		motif_sequence	447	4	+	organism	short_function
GmDUF668-10		motif_sequence	807	4	-	organism	short_function
GmDUF668-10		motif_sequence	1496	4	-	organism	short_function
GmDUF668-10	LAMP-element	CTTTATCA	243	8	-	Pisum sativum	part of a light responsive element
GmDUF668-10	LAMP-element	CTTTATCA	1891	8	-	Pisum sativum	part of a light responsive element
GmDUF668-10	P-box	CCTTTTG	377	7	+	Oryza sativa	gibberellin-responsive element
GmDUF668-10	MYB-like sequence	TAACCA	537	6	+	Arabidopsis thaliana
GmDUF668-10	MYB-like sequence	TAACCA	1059	6	-	Arabidopsis thaliana
GmDUF668-10	MYB-like sequence	TAACCA	1658	6	+	Arabidopsis thaliana
GmDUF668-10	as-1	TGACG	58	5	+	Arabidopsis thaliana
GmDUF668-10	TCCC-motif	TCTCCCT	69	7	+	Spinacia oleracea	part of a light responsive element
GmDUF668-10	AAGAA-motif	gGTAAAGAAA	259	9	+	Avena sativa
GmDUF668-10	AAGAA-motif	GAAAGAA	1088	7	+	Avena sativa
GmDUF668-10	ABRE	ACGTG	1292	5	+	Arabidopsis thaliana	cis-acting element involved in the abscisic acid responsiveness
GmDUF668-10	CCAAT-box	CAACGG	1218	6	-	Hordeum vulgare	MYBHv1 binding site
GmDUF668-10	TGACG-motif	TGACG	58	5	+	Hordeum vulgare	cis-acting regulatory element involved in the MeJA-responsiveness
GmDUF668-10	Unnamed__1	CGTGG	363	5	+	Zea mays
GmDUF668-10	chs-CMA1a	TTACTTAA	1098	8	-	Daucus carota	part of a light responsive element
GmDUF668-10	WUN-motif	AAATTACTA	334	9	+	Nicotiana glutinosa
GmDUF668-10	WUN-motif	AAATTTCTT	482	9	-	Nicotiana glutinosa
GmDUF668-10	ARE	AAACCA	680	6	-	Zea mays	cis-acting regulatory element essential for the anaerobic induction
GmDUF668-10	circadian	CAAAGATATC	1780	9	+	Lycopersicon esculentum	cis-acting regulatory element involved in circadian control
GmDUF668-11	ARE	AAACCA	427	6	-	Zea mays	cis-acting regulatory element essential for the anaerobic induction
GmDUF668-11	ARE	AAACCA	1324	6	+	Zea mays	cis-acting regulatory element essential for the anaerobic induction
GmDUF668-11	WUN-motif	TTATTACAT	1886	9	+	Nicotiana glutinosa
GmDUF668-11	W box	TTGACC	216	6	-	Arabidopsis thaliana
GmDUF668-11	Unnamed__14	TCCACGTAGA	536	9	-	Zea mays
GmDUF668-11	AACA_motif	TAACAAACTCCA	1678	11	+	Oryza sativa	involved in endosperm-specific negative expression
GmDUF668-11	AAGAA-motif	GAAAGAA	1945	7	-	Avena sativa
GmDUF668-11	Unnamed__10	TCCACGTAGA	536	9	-	Zea mays
GmDUF668-11	MYB-like sequence	TAACCA	158	6	+	Arabidopsis thaliana
GmDUF668-11	MYB-like sequence	TAACCA	911	6	-	Arabidopsis thaliana
GmDUF668-11	MYB-like sequence	TAACCA	1273	6	+	Arabidopsis thaliana
GmDUF668-11	MYB-like sequence	TAACCA	1836	6	+	Arabidopsis thaliana
GmDUF668-11		motif_sequence	657	4	-	organism	short_function
GmDUF668-11		motif_sequence	1221	4	+	organism	short_function
GmDUF668-11		motif_sequence	1501	4	+	organism	short_function
GmDUF668-11		motif_sequence	1533	4	+	organism	short_function
GmDUF668-11	WRE3	CCACCT	1080	6	+	Pisum sativum
GmDUF668-11	Unnamed__8	TCCACGTAGA	536	9	-	Zea mays
GmDUF668-11	TCA	TCATCTTCAT	1344	9	+	Pisum sativum
GmDUF668-11	Unnamed__12	TCCACGTAGA	536	9	-	Zea mays
GmDUF668-11	ERE	ATTTTAAA	1697	8	+	Nicotiana glutinos
GmDUF668-11	ERE	ATTTTAAA	1699	8	-	Nicotiana glutinos
GmDUF668-11	GARE-motif	TCTGTTG	508	7	-	Brassica oleracea	gibberellin-responsive element
GmDUF668-11	MYC	CATGTG	260	6	-	Arabidopsis thaliana
GmDUF668-11	MYC	CATTTG	634	6	+	Arabidopsis thaliana
GmDUF668-11	MYC	CATGTG	733	6	-	Arabidopsis thaliana
GmDUF668-11	MYC	CATGTG	1031	6	+	Arabidopsis thaliana
GmDUF668-11	MYC	CATGTG	1328	6	-	Arabidopsis thaliana
GmDUF668-11	AE-box	AGAAACAA	1843	8	+	Arabidopsis thaliana	part of a module for light response
GmDUF668-11	TCT-motif	TCTTAC	197	6	-	Arabidopsis thaliana	part of a light responsive element
GmDUF668-11	TCT-motif	TCTTAC	1574	6	-	Arabidopsis thaliana	part of a light responsive element
GmDUF668-11	Unnamed__4	CTCC	209	4	+	Petroselinum hortense
GmDUF668-11	Unnamed__4	CTCC	473	4	-	Petroselinum hortense
GmDUF668-11	Unnamed__4	CTCC	657	4	-	Petroselinum hortense
GmDUF668-11	Unnamed__4	CTCC	681	4	+	Petroselinum hortense
GmDUF668-11	Unnamed__4	CTCC	761	4	+	Petroselinum hortense
GmDUF668-11	Unnamed__4	CTCC	992	4	+	Petroselinum hortense
GmDUF668-11	Unnamed__4	CTCC	1078	4	+	Petroselinum hortense
GmDUF668-11	Unnamed__4	CTCC	1223	4	+	Petroselinum hortense
GmDUF668-11	Unnamed__4	CTCC	1829	4	-	Petroselinum hortense
GmDUF668-11	STRE	AGGGG	163	5	+	Arabidopsis thaliana
GmDUF668-11	STRE	AGGGG	343	5	-	Arabidopsis thaliana
GmDUF668-11	STRE	AGGGG	1506	5	-	Arabidopsis thaliana
GmDUF668-11	STRE	AGGGG	1519	5	+	Arabidopsis thaliana
GmDUF668-11	TATA-box	TATAA	2	5	-	Arabidopsis thaliana	core promoter element around -30 of transcription start
GmDUF668-11	TATA-box	TATA	3	4	+	Arabidopsis thaliana	core promoter element around -30 of transcription start
GmDUF668-11	TATA-box	TACAAAA	193	7	-	Oryza sativa	core promoter element around -30 of transcription start
GmDUF668-11	TATA-box	TATA	364	4	+	Arabidopsis thaliana	core promoter element around -30 of transcription start
GmDUF668-11	TATA-box	ATATAT	705	6	+	Brassica napus	core promoter element around -30 of transcription start
GmDUF668-11	TATA-box	TATA	706	4	+	Arabidopsis thaliana	core promoter element around -30 of transcription start
GmDUF668-11	TATA-box	TATAAA	822	6	-	Helianthus annuus	core promoter element around -30 of transcription start
GmDUF668-11	TATA-box	TATAA	823	5	-	Arabidopsis thaliana	core promoter element around -30 of transcription start
GmDUF668-11	TATA-box	TATA	824	4	+	Arabidopsis thaliana	core promoter element around -30 of transcription start
GmDUF668-11	TATA-box	TATA	1096	4	-	Arabidopsis thaliana	core promoter element around -30 of transcription start
GmDUF668-11	TATA-box	TATAA	1235	5	-	Arabidopsis thaliana	core promoter element around -30 of transcription start
GmDUF668-11	TATA-box	TATA	1236	4	-	Arabidopsis thaliana	core promoter element around -30 of transcription start
GmDUF668-11	TATA-box	TATAA	1539	5	-	Arabidopsis thaliana	core promoter element around -30 of transcription start
GmDUF668-11	TATA-box	TATA	1540	4	-	Arabidopsis thaliana	core promoter element around -30 of transcription start
GmDUF668-11	TATA-box	TATATAA	1638	7	-	Arabidopsis thaliana	core promoter element around -30 of transcription start
GmDUF668-11	TATA-box	TATATA	1639	6	-	Arabidopsis thaliana	core promoter element around -30 of transcription start
GmDUF668-11	TATA-box	ATATAT	1640	6	-	Brassica napus	core promoter element around -30 of transcription start
GmDUF668-11	TATA-box	TATATA	1641	6	-	Arabidopsis thaliana	core promoter element around -30 of transcription start
GmDUF668-11	TATA-box	ATATAT	1642	6	-	Brassica napus	core promoter element around -30 of transcription start
GmDUF668-11	TATA-box	TATATA	1643	6	-	Arabidopsis thaliana	core promoter element around -30 of transcription start
GmDUF668-11	TATA-box	ATATAT	1644	6	-	Brassica napus	core promoter element around -30 of transcription start
GmDUF668-11	TATA-box	TATATA	1645	6	-	Arabidopsis thaliana	core promoter element around -30 of transcription start
GmDUF668-11	TATA-box	ATATAT	1646	6	-	Brassica napus	core promoter element around -30 of transcription start
GmDUF668-11	TATA-box	TATATA	1647	6	-	Arabidopsis thaliana	core promoter element around -30 of transcription start
GmDUF668-11	TATA-box	ATATAT	1648	6	-	Brassica napus	core promoter element around -30 of transcription start
GmDUF668-11	TATA-box	TATATA	1649	6	-	Arabidopsis thaliana	core promoter element around -30 of transcription start
GmDUF668-11	TATA-box	ATATAT	1650	6	-	Brassica napus	core promoter element around -30 of transcription start
GmDUF668-11	TATA-box	TATATA	1651	6	-	Arabidopsis thaliana	core promoter element around -30 of transcription start
GmDUF668-11	TATA-box	ATATAT	1652	6	-	Brassica napus	core promoter element around -30 of transcription start
GmDUF668-11	TATA-box	TATATA	1653	6	-	Arabidopsis thaliana	core promoter element around -30 of transcription start
GmDUF668-11	TATA-box	ATATAT	1654	6	-	Brassica napus	core promoter element around -30 of transcription start
GmDUF668-11	TATA-box	TATATA	1655	6	-	Arabidopsis thaliana	core promoter element around -30 of transcription start
GmDUF668-11	TATA-box	ATATAT	1656	6	-	Brassica napus	core promoter element around -30 of transcription start
GmDUF668-11	TATA-box	TATATA	1657	6	-	Arabidopsis thaliana	core promoter element around -30 of transcription start
GmDUF668-11	TATA-box	ATATAT	1658	6	-	Brassica napus	core promoter element around -30 of transcription start
GmDUF668-11	TATA-box	TATATA	1659	6	-	Arabidopsis thaliana	core promoter element around -30 of transcription start
GmDUF668-11	TATA-box	ATATAT	1660	6	-	Brassica napus	core promoter element around -30 of transcription start
GmDUF668-11	TATA-box	TATATA	1661	6	-	Arabidopsis thaliana	core promoter element around -30 of transcription start
GmDUF668-11	TATA-box	TATA	1663	4	-	Arabidopsis thaliana	core promoter element around -30 of transcription start
GmDUF668-11	TATA-box	ATATAT	1750	6	-	Brassica napus	core promoter element around -30 of transcription start
GmDUF668-11	TATA-box	TATATA	1751	6	-	Arabidopsis thaliana	core promoter element around -30 of transcription start
GmDUF668-11	TATA-box	ATATAA	1752	6	+	Brassica oleracea	core promoter element around -30 of transcription start
GmDUF668-11	TATA-box	TATA	1753	4	-	Arabidopsis thaliana	core promoter element around -30 of transcription start
GmDUF668-11	TATA-box	TATAAAA	1763	7	-	Pisum sativum	core promoter element around -30 of transcription start
GmDUF668-11	TATA-box	TATAAA	1764	6	-	Helianthus annuus	core promoter element around -30 of transcription start
GmDUF668-11	TATA-box	TATAA	1765	5	-	Arabidopsis thaliana	core promoter element around -30 of transcription start
GmDUF668-11	TATA-box	TATA	1766	4	-	Arabidopsis thaliana	core promoter element around -30 of transcription start
GmDUF668-11	TATA-box	taTATAAAtc	1875	9	-	Arabidopsis thaliana	core promoter element around -30 of transcription start
GmDUF668-11	TATA-box	ATATAT	1876	6	-	Brassica napus	core promoter element around -30 of transcription start
GmDUF668-11	TATA-box	TATATA	1877	6	-	Arabidopsis thaliana	core promoter element around -30 of transcription start
GmDUF668-11	TATA-box	ATATAT	1878	6	-	Brassica napus	core promoter element around -30 of transcription start
GmDUF668-11	TATA-box	TATATA	1879	6	-	Arabidopsis thaliana	core promoter element around -30 of transcription start
GmDUF668-11	TATA-box	ATATAT	1880	6	-	Brassica napus	core promoter element around -30 of transcription start
GmDUF668-11	TATA-box	TATA	1881	4	-	Arabidopsis thaliana	core promoter element around -30 of transcription start
GmDUF668-11	CAAT-box	CCAAT	85	5	-	Arabidopsis thaliana	common cis-acting element in promoter and enhancer regions
GmDUF668-11	CAAT-box	CAAAT	175	5	+	Pisum sativum	common cis-acting element in promoter and enhancer regions
GmDUF668-11	CAAT-box	CAAAT	280	5	+	Pisum sativum	common cis-acting element in promoter and enhancer regions
GmDUF668-11	CAAT-box	CAAT	283	4	-	Nicotiana glutinosa
GmDUF668-11	CAAT-box	CAAT	424	4	+	Nicotiana glutinosa
GmDUF668-11	CAAT-box	CAAT	457	4	+	Nicotiana glutinosa
GmDUF668-11	CAAT-box	CAAAT	459	5	-	Pisum sativum	common cis-acting element in promoter and enhancer regions
GmDUF668-11	CAAT-box	CAAAT	465	5	-	Pisum sativum	common cis-acting element in promoter and enhancer regions
GmDUF668-11	CAAT-box	CAAT	520	4	-	Nicotiana glutinosa
GmDUF668-11	CAAT-box	CAAAT	635	5	-	Pisum sativum	common cis-acting element in promoter and enhancer regions
GmDUF668-11	CAAT-box	CAAAT	663	5	+	Pisum sativum	common cis-acting element in promoter and enhancer regions
GmDUF668-11	CAAT-box	CCAAT	674	5	+	Arabidopsis thaliana	common cis-acting element in promoter and enhancer regions
GmDUF668-11	CAAT-box	CAAT	675	4	+	Nicotiana glutinosa
GmDUF668-11	CAAT-box	CAAAT	709	5	-	Pisum sativum	common cis-acting element in promoter and enhancer regions
GmDUF668-11	CAAT-box	CAAT	776	4	-	Nicotiana glutinosa
GmDUF668-11	CAAT-box	CCAAT	838	5	-	Arabidopsis thaliana	common cis-acting element in promoter and enhancer regions
GmDUF668-11	CAAT-box	CAAT	891	4	+	Nicotiana glutinosa
GmDUF668-11	CAAT-box	CAAT	904	4	+	Nicotiana glutinosa
GmDUF668-11	CAAT-box	CCAAT	1050	5	-	Arabidopsis thaliana	common cis-acting element in promoter and enhancer regions
GmDUF668-11	CAAT-box	CAAT	1147	4	+	Nicotiana glutinosa
GmDUF668-11	CAAT-box	CCAAT	1197	5	+	Arabidopsis thaliana	common cis-acting element in promoter and enhancer regions
GmDUF668-11	CAAT-box	CAAT	1198	4	+	Nicotiana glutinosa
GmDUF668-11	CAAT-box	CAAT	1292	4	-	Nicotiana glutinosa
GmDUF668-11	CAAT-box	CAAT	1300	4	+	Nicotiana glutinosa
GmDUF668-11	CAAT-box	CAAT	1315	4	+	Nicotiana glutinosa
GmDUF668-11	CAAT-box	CAAT	1337	4	-	Nicotiana glutinosa
GmDUF668-11	CAAT-box	CAAT	1385	4	-	Nicotiana glutinosa
GmDUF668-11	CAAT-box	CAAAT	1450	5	-	Pisum sativum	common cis-acting element in promoter and enhancer regions
GmDUF668-11	CAAT-box	CAAT	1474	4	+	Nicotiana glutinosa
GmDUF668-11	CAAT-box	CAAT	1597	4	-	Nicotiana glutinosa
GmDUF668-11	CAAT-box	CAAAT	1730	5	+	Pisum sativum	common cis-acting element in promoter and enhancer regions
GmDUF668-11	CAAT-box	CAAT	1778	4	+	Nicotiana glutinosa
GmDUF668-11	CAAT-box	CAAT	1801	4	+	Nicotiana glutinosa
GmDUF668-11	CAAT-box	CAAAT	1812	5	+	Pisum sativum	common cis-acting element in promoter and enhancer regions
GmDUF668-11	CAAT-box	CAAT	1863	4	+	Nicotiana glutinosa
GmDUF668-11	CAAT-box	CAAT	1964	4	-	Nicotiana glutinosa
GmDUF668-11	Myb-binding site	CAACAG	135	6	+	Nicotiana tabacum
GmDUF668-11	Myb-binding site	CAACAG	508	6	+	Nicotiana tabacum
GmDUF668-11	AT~TATA-box	TATATA	1639	6	-	Arabidopsis thaliana
GmDUF668-11	AT~TATA-box	TATATA	1641	6	-	Arabidopsis thaliana
GmDUF668-11	AT~TATA-box	TATATA	1643	6	-	Arabidopsis thaliana
GmDUF668-11	AT~TATA-box	TATATA	1645	6	-	Arabidopsis thaliana
GmDUF668-11	AT~TATA-box	TATATA	1647	6	-	Arabidopsis thaliana
GmDUF668-11	AT~TATA-box	TATATA	1649	6	-	Arabidopsis thaliana
GmDUF668-11	AT~TATA-box	TATATA	1651	6	-	Arabidopsis thaliana
GmDUF668-11	AT~TATA-box	TATATA	1653	6	-	Arabidopsis thaliana
GmDUF668-11	AT~TATA-box	TATATA	1655	6	-	Arabidopsis thaliana
GmDUF668-11	AT~TATA-box	TATATA	1657	6	-	Arabidopsis thaliana
GmDUF668-11	AT~TATA-box	TATATA	1659	6	-	Arabidopsis thaliana
GmDUF668-11	AT~TATA-box	TATATA	1661	6	-	Arabidopsis thaliana
GmDUF668-11	AT~TATA-box	TATATA	1751	6	-	Arabidopsis thaliana
GmDUF668-11	AT~TATA-box	TATATA	1877	6	-	Arabidopsis thaliana
GmDUF668-11	AT~TATA-box	TATATA	1879	6	-	Arabidopsis thaliana
GmDUF668-11	Myc	TCTCTTA	1353	7	-	Arabidopsis thaliana
GmDUF668-11	MYB	CAACCA	87	6	-	Arabidopsis thaliana
GmDUF668-11	MYB	CAACAG	135	6	+	Arabidopsis thaliana
GmDUF668-11	MYB	TAACCA	158	6	+	Arabidopsis thaliana
GmDUF668-11	MYB	CAACAG	508	6	+	Arabidopsis thaliana
GmDUF668-11	MYB	CAACCA	737	6	-	Arabidopsis thaliana
GmDUF668-11	MYB	TAACCA	911	6	-	Arabidopsis thaliana
GmDUF668-11	MYB	TAACCA	1273	6	+	Arabidopsis thaliana
GmDUF668-11	MYB	TAACCA	1836	6	+	Arabidopsis thaliana
GmDUF668-11	DRE	TACCGACAT	1768	9	+	Arabidopsis thaliana	cis-acting element involved in dehydration, low-temp, salt stresses GmDUF668-11 MBSI aaaAaaC(G/C)GTTA 1923 10.5 + Petunia hybrida MYB binding site involved in flavonoid biosynthetic genes regulation GmDUF668-12 GT1-motif GGTTAAT 1347 7 - Avena sativa light responsive element GmDUF668-12 GT1-motif GGTTAA 1348 6 - Arabidopsis thaliana light responsive element GmDUF668-12 AT~TATA-box TATATA 104 6 + …
idopsis thaliana	core promoter element around -30 of transcription start
GmDUF668-13	TATA-box	TATA	1233	4	-	Arabidopsis thaliana	core promoter element around -30 of transcription start
GmDUF668-13	TATA-box	TATAAAT	1250	7	-	Brassica juncea	core promoter element around -30 of transcription start
GmDUF668-13	TATA-box	TATAAA	1251	6	-	Helianthus annuus	core promoter element around -30 of transcription start
GmDUF668-13	TATA-box	TATAA	1252	5	-	Arabidopsis thaliana	core promoter element around -30 of transcription start
GmDUF668-13	TATA-box	TATA	1253	4	-	Arabidopsis thaliana	core promoter element around -30 of transcription start
GmDUF668-13	TATA-box	TATAAAA	1298	7	-	Pisum sativum	core promoter element around -30 of transcription start
GmDUF668-13	TATA-box	TATAAA	1299	6	-	Helianthus annuus	core promoter element around -30 of transcription start
GmDUF668-13	TATA-box	TATAA	1300	5	-	Arabidopsis thaliana	core promoter element around -30 of transcription start
GmDUF668-13	TATA-box	TATA	1301	4	-	Arabidopsis thaliana	core promoter element around -30 of transcription start
GmDUF668-13	TATA-box	ccTATAAAaa	1310	9	+	Arabidopsis thaliana	core promoter element around -30 of transcription start
GmDUF668-13	TATA-box	TATA	1312	4	-	Arabidopsis thaliana	core promoter element around -30 of transcription start
GmDUF668-13	TATA-box	ATATAA	1329	6	+	Brassica oleracea	core promoter element around -30 of transcription start
GmDUF668-13	TATA-box	TATA	1330	4	-	Arabidopsis thaliana	core promoter element around -30 of transcription start
GmDUF668-13	TATA-box	TATA	1374	4	-	Arabidopsis thaliana	core promoter element around -30 of transcription start
GmDUF668-13	TATA-box	TATAA	1464	5	-	Arabidopsis thaliana	core promoter element around -30 of transcription start
GmDUF668-13	TATA-box	TATA	1465	4	-	Arabidopsis thaliana	core promoter element around -30 of transcription start
GmDUF668-13	TATA-box	TATAA	1548	5	-	Arabidopsis thaliana	core promoter element around -30 of transcription start
GmDUF668-13	TATA-box	TATA	1549	4	-	Arabidopsis thaliana	core promoter element around -30 of transcription start
GmDUF668-13	TATA-box	ATTATA	1584	6	+	Brassica napus	core promoter element around -30 of transcription start
GmDUF668-13	TATA-box	TATAA	1585	5	-	Arabidopsis thaliana	core promoter element around -30 of transcription start
GmDUF668-13	TATA-box	TATA	1586	4	-	Arabidopsis thaliana	core promoter element around -30 of transcription start
GmDUF668-13	TATA-box	TATAA	1713	5	-	Arabidopsis thaliana	core promoter element around -30 of transcription start
GmDUF668-13	TATA-box	TATA	1714	4	-	Arabidopsis thaliana	core promoter element around -30 of transcription start
GmDUF668-14	Myb	CAACTG	60	6	+	Arabidopsis thaliana
GmDUF668-14	Myb	CAACTG	581	6	-	Arabidopsis thaliana
GmDUF668-14	Myb	TAACTG	1080	6	-	Arabidopsis thaliana
GmDUF668-14	MYB	CAACCA	95	6	-	Arabidopsis thaliana
GmDUF668-14	MYB	CAACAG	1230	6	+	Arabidopsis thaliana
GmDUF668-14	G-Box	CACGTT	1995	6	-	Pisum sativum	cis-acting regulatory element involved in light responsiveness
GmDUF668-14	ABRE3a	TACGTG	205	6	+	Zea mays
GmDUF668-14	Myb-binding site	CAACAG	1230	6	+	Nicotiana tabacum
GmDUF668-14	CAAT-box	CAAT	15	4	+	Nicotiana glutinosa
GmDUF668-14	CAAT-box	CAAT	21	4	+	Nicotiana glutinosa
GmDUF668-14	CAAT-box	CCAAT	93	5	-	Arabidopsis thaliana	common cis-acting element in promoter and enhancer regions
GmDUF668-14	CAAT-box	CAAAT	156	5	-	Pisum sativum	common cis-acting element in promoter and enhancer regions
GmDUF668-14	CAAT-box	CAAT	215	4	-	Nicotiana glutinosa
GmDUF668-14	CAAT-box	CAAT	232	4	-	Nicotiana glutinosa
GmDUF668-14	CAAT-box	CAAAT	268	5	+	Pisum sativum	common cis-acting element in promoter and enhancer regions
GmDUF668-14	CAAT-box	CAAAT	321	5	-	Pisum sativum	common cis-acting element in promoter and enhancer regions
GmDUF668-14	CAAT-box	CAAT	499	4	-	Nicotiana glutinosa
GmDUF668-14	CAAT-box	CAAT	545	4	+	Nicotiana glutinosa
GmDUF668-14	CAAT-box	CAAT	569	4	-	Nicotiana glutinosa
GmDUF668-14	CAAT-box	CAAAT	615	5	-	Pisum sativum	common cis-acting element in promoter and enhancer regions
GmDUF668-14	CAAT-box	CAAAT	690	5	+	Pisum sativum	common cis-acting element in promoter and enhancer regions
GmDUF668-14	CAAT-box	CCAAT	737	5	-	Arabidopsis thaliana	common cis-acting element in promoter and enhancer regions
GmDUF668-14	CAAT-box	CAAT	775	4	-	Nicotiana glutinosa
GmDUF668-14	CAAT-box	CAAAT	790	5	-	Pisum sativum	common cis-acting element in promoter and enhancer regions
GmDUF668-14	CAAT-box	CAAT	857	4	-	Nicotiana glutinosa
GmDUF668-14	CAAT-box	CAAAT	1109	5	+	Pisum sativum	common cis-acting element in promoter and enhancer regions
GmDUF668-14	CAAT-box	CAAT	1114	4	+	Nicotiana glutinosa
GmDUF668-14	CAAT-box	CCAAT	1155	5	+	Arabidopsis thaliana	common cis-acting element in promoter and enhancer regions
GmDUF668-14	CAAT-box	CAAT	1156	4	+	Nicotiana glutinosa
GmDUF668-14	CAAT-box	CAAT	1264	4	+	Nicotiana glutinosa
GmDUF668-14	CAAT-box	CAAAT	1423	5	-	Pisum sativum	common cis-acting element in promoter and enhancer regions
GmDUF668-14	CAAT-box	CAAT	1450	4	-	Nicotiana glutinosa
GmDUF668-14	CAAT-box	CAAT	1455	4	+	Nicotiana glutinosa
GmDUF668-14	CAAT-box	CAAT	1482	4	+	Nicotiana glutinosa
GmDUF668-14	CAAT-box	CAAAT	1685	5	+	Pisum sativum	common cis-acting element in promoter and enhancer regions
GmDUF668-14	CAAT-box	CAAT	1716	4	+	Nicotiana glutinosa
GmDUF668-14	CAAT-box	CAAT	1826	4	+	Nicotiana glutinosa
GmDUF668-14	CAAT-box	CAAAT	1858	5	+	Pisum sativum	common cis-acting element in promoter and enhancer regions
GmDUF668-14	MYB recognition site	CCGTTG	850	6	-	Arabidopsis thaliana
GmDUF668-14	LTR	CCGAAA	332	6	+	Hordeum vulgare	cis-acting element involved in low-temperature responsiveness
GmDUF668-14	LTR	CCGAAA	1769	6	+	Hordeum vulgare	cis-acting element involved in low-temperature responsiveness
GmDUF668-14	AT~TATA-box	TATATA	293	6	+	Arabidopsis thaliana
GmDUF668-14	AT~TATA-box	TATATA	295	6	+	Arabidopsis thaliana
GmDUF668-14	AT~TATA-box	TATATA	940	6	+	Arabidopsis thaliana
GmDUF668-14	AT~TATA-box	TATATA	1324	6	-	Arabidopsis thaliana
GmDUF668-14	Box 4	ATTAAT	693	6	+	Petroselinum crispum	part of a conserved DNA module involved in light responsiveness
GmDUF668-14	Box 4	ATTAAT	935	6	+	Petroselinum crispum	part of a conserved DNA module involved in light responsiveness
GmDUF668-14	MBS	CAACTG	60	6	+	Arabidopsis thaliana	MYB binding site involved in drought-inducibility
GmDUF668-14	MBS	CAACTG	581	6	-	Arabidopsis thaliana	MYB binding site involved in drought-inducibility
GmDUF668-14	MYC	CATTTG	320	6	+	Arabidopsis thaliana
GmDUF668-14	MYC	CATGTG	368	6	+	Arabidopsis thaliana
GmDUF668-14	MYC	CATGTG	1038	6	+	Arabidopsis thaliana
GmDUF668-14	MYC	CATTTG	1422	6	+	Arabidopsis thaliana
GmDUF668-14	MYC	CATGTG	1512	6	+	Arabidopsis thaliana
GmDUF668-14	MYC	CATGTG	1729	6	-	Arabidopsis thaliana
GmDUF668-14	TCT-motif	TCTTAC	947	6	+	Arabidopsis thaliana	part of a light responsive element
GmDUF668-14	dOCT	CTCGGATC	1751	8	+	Zea mays
GmDUF668-14	STRE	AGGGG	1003	5	-	Arabidopsis thaliana
GmDUF668-14	STRE	AGGGG	1744	5	-	Arabidopsis thaliana
GmDUF668-14	Unnamed__4	CTCC	54	4	+	Petroselinum hortense
GmDUF668-14	Unnamed__4	CTCC	188	4	+	Petroselinum hortense
GmDUF668-14	Unnamed__4	CTCC	243	4	+	Petroselinum hortense
GmDUF668-14	Unnamed__4	CTCC	394	4	-	Petroselinum hortense
GmDUF668-14	Unnamed__4	CTCC	1427	4	-	Petroselinum hortense
GmDUF668-14	Unnamed__4	CTCC	1625	4	+	Petroselinum hortense
GmDUF668-14	Unnamed__4	CTCC	1632	4	+	Petroselinum hortense
GmDUF668-14	Unnamed__4	CTCC	1635	4	+	Petroselinum hortense
GmDUF668-14	Unnamed__4	CTCC	1669	4	+	Petroselinum hortense
GmDUF668-14	Unnamed__4	CTCC	1830	4	+	Petroselinum hortense
GmDUF668-14	Unnamed__4	CTCC	1833	4	+	Petroselinum hortense
GmDUF668-14	TATA-box	TACAAAA	200	7	-	Oryza sativa	core promoter element around -30 of transcription start
GmDUF668-14	TATA-box	ATTATA	291	6	+	Brassica napus	core promoter element around -30 of transcription start
GmDUF668-14	TATA-box	TATATAA	292	7	-	Arabidopsis thaliana	core promoter element around -30 of transcription start
GmDUF668-14	TATA-box	TATATA	293	6	+	Arabidopsis thaliana	core promoter element around -30 of transcription start
GmDUF668-14	TATA-box	ATATAT	294	6	+	Brassica napus	core promoter element around -30 of transcription start
GmDUF668-14	TATA-box	TATATA	295	6	+	Arabidopsis thaliana	core promoter element around -30 of transcription start
GmDUF668-14	TATA-box	TATA	297	4	+	Arabidopsis thaliana	core promoter element around -30 of transcription start
GmDUF668-14	TATA-box	TATAAA	406	6	-	Helianthus annuus	core promoter element around -30 of transcription start
GmDUF668-14	TATA-box	TATAA	407	5	-	Arabidopsis thaliana	core promoter element around -30 of transcription start
GmDUF668-14	TATA-box	TATA	408	4	+	Arabidopsis thaliana	core promoter element around -30 of transcription start
GmDUF668-14	TATA-box	TATAA	594	5	-	Arabidopsis thaliana	core promoter element around -30 of transcription start
GmDUF668-14	TATA-box	TATA	595	4	+	Arabidopsis thaliana	core promoter element around -30 of transcription start
GmDUF668-14	TATA-box	TATA	623	4	+	Arabidopsis thaliana	core promoter element around -30 of transcription start
GmDUF668-14	TATA-box	TACAAAA	664	7	-	Oryza sativa	core promoter element around -30 of transcription start
GmDUF668-14	TATA-box	ATTATA	713	6	+	Brassica napus	core promoter element around -30 of transcription start
GmDUF668-14	TATA-box	TATAA	714	5	-	Arabidopsis thaliana	core promoter element around -30 of transcription start
GmDUF668-14	TATA-box	TATA	715	4	+	Arabidopsis thaliana	core promoter element around -30 of transcription start
GmDUF668-14	TATA-box	ATTATA	770	6	+	Brassica napus	core promoter element around -30 of transcription start
GmDUF668-14	TATA-box	TATAA	771	5	-	Arabidopsis thaliana	core promoter element around -30 of transcription start
GmDUF668-14	TATA-box	TATA	772	4	+	Arabidopsis thaliana	core promoter element around -30 of transcription start
GmDUF668-14	TATA-box	ATTATA	785	6	+	Brassica napus	core promoter element around -30 of transcription start
GmDUF668-14	TATA-box	TATAA	786	5	-	Arabidopsis thaliana	core promoter element around -30 of transcription start
GmDUF668-14	TATA-box	TATA	787	4	+	Arabidopsis thaliana	core promoter element around -30 of transcription start
GmDUF668-14	TATA-box	TATA	823	4	+	Arabidopsis thaliana	core promoter element around -30 of transcription start
GmDUF668-14	TATA-box	TACAAAA	836	7	+	Oryza sativa	core promoter element around -30 of transcription start
GmDUF668-14	TATA-box	ATATAT	939	6	+	Brassica napus	core promoter element around -30 of transcription start
GmDUF668-14	TATA-box	TATATA	940	6	+	Arabidopsis thaliana	core promoter element around -30 of transcription start
GmDUF668-14	TATA-box	TATA	942	4	+	Arabidopsis thaliana	core promoter element around -30 of transcription start
GmDUF668-14	TATA-box	TATA	959	4	+	Arabidopsis thaliana	core promoter element around -30 of transcription start
GmDUF668-14	TATA-box	ccTATAAAaa	1128	9	+	Arabidopsis thaliana	core promoter element around -30 of transcription start
GmDUF668-14	TATA-box	TATA	1130	4	-	Arabidopsis thaliana	core promoter element around -30 of transcription start
GmDUF668-14	TATA-box	TATA	1173	4	-	Arabidopsis thaliana	core promoter element around -30 of transcription start
GmDUF668-14	TATA-box	TATA	1188	4	-	Arabidopsis thaliana	core promoter element around -30 of transcription start
GmDUF668-14	TATA-box	ATATAT	1323	6	-	Brassica napus	core promoter element around -30 of transcription start
GmDUF668-14	TATA-box	TATATA	1324	6	-	Arabidopsis thaliana	core promoter element around -30 of transcription start
GmDUF668-14	TATA-box	ATATAA	1325	6	+	Brassica oleracea	core promoter element around -30 of transcription start
GmDUF668-14	TATA-box	TATA	1326	4	-	Arabidopsis thaliana	core promoter element around -30 of transcription start
GmDUF668-14	TATA-box	TATTTAAA	1527	8	-	Arabidopsis thaliana	core promoter element around -30 of transcription start
GmDUF668-14	G-box	TACGTG	205	6	+	Arabidopsis thaliana	cis-acting regulatory element involved in light responsiveness
GmDUF668-14	G-box	CACGTC	373	6	-	Zea mays	cis-acting regulatory element involved in light responsiveness
GmDUF668-14	G-box	CACGAC	1032	6	-	Zea mays	cis-acting regulatory element involved in light responsiveness
GmDUF668-14	ABRE4	CACGTA	205	6	-	Zea mays
GmDUF668-14	GARE-motif	TCTGTTG	1230	7	-	Brassica oleracea	gibberellin-responsive element
GmDUF668-14	CGTCA-motif	CGTCA	372	5	-	Hordeum vulgare	cis-acting regulatory element involved in the MeJA-responsiveness
GmDUF668-14	CGTCA-motif	CGTCA	1474	5	-	Hordeum vulgare	cis-acting regulatory element involved in the MeJA-responsiveness
GmDUF668-14	as-1	TGACG	372	5	+	Arabidopsis thaliana
GmDUF668-14	as-1	TGACG	1474	5	+	Arabidopsis thaliana
GmDUF668-14	ATCT-motif	AATCTAATCC	1550	9	+	Pisum sativum	part of a conserved DNA module involved in light responsiveness
GmDUF668-14	WRE3	CCACCT	1582	6	+	Pisum sativum
GmDUF668-14		motif_sequence	30	4	+	organism	short_function
GmDUF668-14		motif_sequence	144	4	-	organism	short_function
GmDUF668-14		motif_sequence	228	4	-	organism	short_function
GmDUF668-14		motif_sequence	263	4	+	organism	short_function
GmDUF668-14		motif_sequence	314	4	-	organism	short_function
GmDUF668-14		motif_sequence	427	4	+	organism	short_function
GmDUF668-14		motif_sequence	668	4	-	organism	short_function
GmDUF668-14		motif_sequence	1215	4	+	organism	short_function
GmDUF668-14		motif_sequence	1630	4	+	organism	short_function
GmDUF668-14		motif_sequence	1642	4	+	organism	short_function
GmDUF668-14		motif_sequence	1828	4	+	organism	short_function
GmDUF668-14		motif_sequence	1916	4	-	organism	short_function
GmDUF668-14	TC-rich repeats	GTTTTCTTAC	572	9	+	Nicotiana tabacum	cis-acting element involved in defense and stress responsiveness
GmDUF668-14	TCA-element	CCATCTTTTT	1935	9	+	Nicotiana tabacum	cis-acting element involved in salicylic acid responsiveness
GmDUF668-14	TGACG-motif	TGACG	372	5	+	Hordeum vulgare	cis-acting regulatory element involved in the MeJA-responsiveness
GmDUF668-14	TGACG-motif	TGACG	1474	5	+	Hordeum vulgare	cis-acting regulatory element involved in the MeJA-responsiveness
GmDUF668-14	W box	TTGACC	1897	6	-	Arabidopsis thaliana
GmDUF668-14	CCAAT-box	CAACGG	850	6	+	Hordeum vulgare	MYBHv1 binding site
GmDUF668-14	ABRE	CGTACGTGCA	203	9	+	Hordeum vulgare	cis-acting element involved in the abscisic acid responsiveness
GmDUF668-14	ABRE	ACGTG	206	5	+	Arabidopsis thaliana	cis-acting element involved in the abscisic acid responsiveness
GmDUF668-14	ABRE	ACGTG	374	5	+	Arabidopsis thaliana	cis-acting element involved in the abscisic acid responsiveness
GmDUF668-14	ABRE	TACGGTC	1573	7	+	Arabidopsis thaliana	cis-acting element involved in the abscisic acid responsiveness
GmDUF668-14	ABRE	ACGTG	1996	5	+	Arabidopsis thaliana	cis-acting element involved in the abscisic acid responsiveness
GmDUF668-14	CAT-box	GCCACT	479	6	+	Arabidopsis thaliana	cis-acting regulatory element related to meristem expression
GmDUF668-14	CAT-box	GCCACT	1498	6	+	Arabidopsis thaliana	cis-acting regulatory element related to meristem expression
GmDUF668-14	GC-motif	CCCCCG	1766	6	+	Zea mays	enhancer-like element involved in anoxic specific inducibility
GmDUF668-14	ARE	AAACCA	1330	6	+	Zea mays	cis-acting regulatory element essential for the anaerobic induction
GmDUF668-14	ARE	AAACCA	1459	6	+	Zea mays	cis-acting regulatory element essential for the anaerobic induction
GmDUF668-14	ARE	AAACCA	1846	6	+	Zea mays	cis-acting regulatory element essential for the anaerobic induction
GmDUF668-14	ARE	AAACCA	1932	6	+	Zea mays	cis-acting regulatory element essential for the anaerobic induction
GmDUF668-14	ARE	AAACCA	1954	6	+	Zea mays	cis-acting regulatory element essential for the anaerobic induction
GmDUF668-14	I-box	cCATATCCAAT	737	10	-	Flaveria trinervia	part of a light responsive element
GmDUF668-15	ABRE	ACGTG	694	5	-	Arabidopsis thaliana	cis-acting element involved in the abscisic acid responsiveness
GmDUF668-15	ABRE	CACGTG	1443	6	-	Arabidopsis thaliana	cis-acting element involved in the abscisic acid responsiveness
GmDUF668-15	ABRE	ACGTG	1444	5	+	Arabidopsis thaliana	cis-acting element involved in the abscisic acid responsiveness
GmDUF668-15	ABRE	ACGTG	1528	5	+	Arabidopsis thaliana	cis-acting element involved in the abscisic acid responsiveness
GmDUF668-15	ARE	AAACCA	1547	6	+	Zea mays	cis-acting regulatory element essential for the anaerobic induction
GmDUF668-15	Unnamed__1	CGTGG	1445	5	+	Zea mays
GmDUF668-15	Unnamed__1	CGTGG	1529	5	+	Zea mays
GmDUF668-15	chs-CMA2a	TCACTTGA	1478	8	-	Petroselinum crispum	part of a light responsive element
GmDUF668-15	TCA	TCATCTTCAT	1794	9	+	Pisum sativum
GmDUF668-15	TATC-box	TATCCCA	520	7	-	Oryza sativa	cis-acting element involved in gibberellin-responsiveness
GmDUF668-15	GCN4_motif	TGAGTCA	498	7	+	Oryza sativa	cis-regulatory element involved in endosperm expression
GmDUF668-15	GCN4_motif	TGAGTCA	1471	7	+	Oryza sativa	cis-regulatory element involved in endosperm expression
GmDUF668-15		motif_sequence	122	4	-	organism	short_function
GmDUF668-15		motif_sequence	239	4	-	organism	short_function
GmDUF668-15		motif_sequence	350	4	-	organism	short_function
GmDUF668-15		motif_sequence	485	4	-	organism	short_function
GmDUF668-15		motif_sequence	673	4	-	organism	short_function
GmDUF668-15		motif_sequence	701	4	-	organism	short_function
GmDUF668-15		motif_sequence	737	4	-	organism	short_function
GmDUF668-15		motif_sequence	804	4	-	organism	short_function
GmDUF668-15		motif_sequence	835	4	+	organism	short_function
GmDUF668-15		motif_sequence	937	4	-	organism	short_function
GmDUF668-15		motif_sequence	955	4	-	organism	short_function
GmDUF668-15		motif_sequence	983	4	-	organism	short_function
GmDUF668-15		motif_sequence	1029	4	+	organism	short_function
GmDUF668-15		motif_sequence	1052	4	+	organism	short_function
GmDUF668-15		motif_sequence	1300	4	-	organism	short_function
GmDUF668-15		motif_sequence	1358	4	-	organism	short_function
GmDUF668-15		motif_sequence	1534	4	-	organism	short_function
GmDUF668-15		motif_sequence	1636	4	+	organism	short_function
GmDUF668-15		motif_sequence	1657	4	+	organism	short_function
GmDUF668-15		motif_sequence	1796	4	+	organism	short_function
GmDUF668-15	GATA-motif	GATAGGG	551	7	+	Pisum sativum	part of a light responsive element
GmDUF668-15	WRE3	CCACCT	477	6	-	Pisum sativum
GmDUF668-15	AAGAA-motif	GAAAGAA	1038	7	+	Avena sativa
GmDUF668-15	TATA-box	ATTATA	63	6	+	Brassica napus	core promoter element around -30 of transcription start
GmDUF668-15	TATA-box	TATAA	64	5	-	Arabidopsis thaliana	core promoter element around -30 of transcription start
GmDUF668-15	TATA-box	TATA	65	4	+	Arabidopsis thaliana	core promoter element around -30 of transcription start
GmDUF668-15	TATA-box	TATA	184	4	+	Arabidopsis thaliana	core promoter element around -30 of transcription start
GmDUF668-15	TATA-box	TATATAA	253	7	-	Arabidopsis thaliana	core promoter element around -30 of transcription start
GmDUF668-15	TATA-box	TATATA	254	6	+	Arabidopsis thaliana	core promoter element around -30 of transcription start
GmDUF668-15	TATA-box	TATA	256	4	+	Arabidopsis thaliana	core promoter element around -30 of transcription start
GmDUF668-15	TATA-box	ATTATA	465	6	+	Brassica napus	core promoter element around -30 of transcription start
GmDUF668-15	TATA-box	TATAA	466	5	-	Arabidopsis thaliana	core promoter element around -30 of transcription start
GmDUF668-15	TATA-box	TATA	467	4	+	Arabidopsis thaliana	core promoter element around -30 of transcription start
GmDUF668-15	TATA-box	TATA	535	4	+	Arabidopsis thaliana	core promoter element around -30 of transcription start
GmDUF668-15	TATA-box	TATA	749	4	+	Arabidopsis thaliana	core promoter element around -30 of transcription start
GmDUF668-15	TATA-box	TATA	841	4	+	Arabidopsis thaliana	core promoter element around -30 of transcription start
GmDUF668-15	TATA-box	TATAA	1012	5	-	Arabidopsis thaliana	core promoter element around -30 of transcription start
GmDUF668-15	TATA-box	TATA	1013	4	-	Arabidopsis thaliana	core promoter element around -30 of transcription start
GmDUF668-15	TATA-box	TATAA	1108	5	-	Arabidopsis thaliana	core promoter element around -30 of transcription start
GmDUF668-15	TATA-box	TATA	1109	4	-	Arabidopsis thaliana	core promoter element around -30 of transcription start
GmDUF668-15	TATA-box	ccTATAAAaa	1407	9	-	Arabidopsis thaliana	core promoter element around -30 of transcription start
GmDUF668-15	TATA-box	TATACA	1580	6	-	Helianthus annuus	core promoter element around -30 of transcription start
GmDUF668-15	TATA-box	TATA	1582	4	-	Arabidopsis thaliana	core promoter element around -30 of transcription start
GmDUF668-15	TATA-box	TATAA	1946	5	-	Arabidopsis thaliana	core promoter element around -30 of transcription start
GmDUF668-15	TATA-box	TATA	1947	4	-	Arabidopsis thaliana	core promoter element around -30 of transcription start
GmDUF668-15	TATA-box	TATA	1988	4	-	Arabidopsis thaliana	core promoter element around -30 of transcription start
GmDUF668-15	MYC	CATTTG	14	6	+	Arabidopsis thaliana
GmDUF668-15	MYC	CATGTG	1154	6	+	Arabidopsis thaliana
GmDUF668-15	MYC	CAATTG	1759	6	-	Arabidopsis thaliana
GmDUF668-15	MYC	CATGTG	1971	6	-	Arabidopsis thaliana
GmDUF668-15	STRE	AGGGG	1414	5	+	Arabidopsis thaliana
GmDUF668-15	Unnamed__4	CTCC	31	4	-	Petroselinum hortense
GmDUF668-15	Unnamed__4	CTCC	143	4	+	Petroselinum hortense
GmDUF668-15	Unnamed__4	CTCC	170	4	-	Petroselinum hortense
GmDUF668-15	Unnamed__4	CTCC	317	4	+	Petroselinum hortense
GmDUF668-15	Unnamed__4	CTCC	673	4	-	Petroselinum hortense
GmDUF668-15	Unnamed__4	CTCC	783	4	+	Petroselinum hortense
GmDUF668-15	Unnamed__4	CTCC	804	4	-	Petroselinum hortense
GmDUF668-15	Unnamed__4	CTCC	813	4	+	Petroselinum hortense
GmDUF668-15	Unnamed__4	CTCC	983	4	-	Petroselinum hortense
GmDUF668-15	Unnamed__4	CTCC	1117	4	-	Petroselinum hortense
GmDUF668-15	Unnamed__4	CTCC	1318	4	-	Petroselinum hortense
GmDUF668-15	Unnamed__4	CTCC	1348	4	-	Petroselinum hortense
GmDUF668-15	Unnamed__4	CTCC	1450	4	-	Petroselinum hortense
GmDUF668-15	Unnamed__4	CTCC	1599	4	-	Petroselinum hortense
GmDUF668-15	Unnamed__4	CTCC	1828	4	-	Petroselinum hortense
GmDUF668-15	Unnamed__4	CTCC	1901	4	+	Petroselinum hortense
GmDUF668-15	Unnamed__4	CTCC	1979	4	+	Petroselinum hortense
GmDUF668-15	3-AF1 binding site	TAAGAGAGGAA	1639	10	-	Solanum tuberosum	light responsive element
GmDUF668-15	MBS	CAACTG	23	6	-	Arabidopsis thaliana	MYB binding site involved in drought-inducibility
GmDUF668-15	Box 4	ATTAAT	908	6	+	Petroselinum crispum	part of a conserved DNA module involved in light responsiveness
GmDUF668-15	Box 4	ATTAAT	1777	6	-	Petroselinum crispum	part of a conserved DNA module involved in light responsiveness
GmDUF668-15	ABRE4	CACGTA	694	6	+	Zea mays
GmDUF668-15	G-box	TACGTG	694	6	-	Arabidopsis thaliana	cis-acting regulatory element involved in light responsiveness
GmDUF668-15	G-box	CACGTG	1443	6	-	Arabidopsis thaliana	cis-acting regulatory element involved in light responsiveness
GmDUF668-15	G-box	CACGTC	1527	6	-	Zea mays	cis-acting regulatory element involved in light responsiveness
GmDUF668-15	G-Box	CACGTG	1443	6	-	Pisum sativum	cis-acting regulatory element involved in light responsiveness
GmDUF668-15	O2-site	GATGACATGG	612	10	-	Zea mays	cis-acting regulatory element involved in zein metabolism regulation
GmDUF668-15	MYB	CAACAG	926	6	+	Arabidopsis thaliana
GmDUF668-15	Myb	CAACTG	23	6	-	Arabidopsis thaliana
GmDUF668-15	Myb	TAACTG	69	6	-	Arabidopsis thaliana
GmDUF668-15	Myb	TAACTG	873	6	+	Arabidopsis thaliana
GmDUF668-15	Myb	TAACTG	1236	6	-	Arabidopsis thaliana
GmDUF668-15	AT~TATA-box	TATATA	254	6	+	Arabidopsis thaliana
GmDUF668-15	GT1-motif	GGTTAA	1456	6	+	Arabidopsis thaliana	light responsive element
GmDUF668-15	LTR	CCGAAA	1917	6	+	Hordeum vulgare	cis-acting element involved in low-temperature responsiveness
GmDUF668-15	CAAT-box	CAAAT	15	5	-	Pisum sativum	common cis-acting element in promoter and enhancer regions
GmDUF668-15	CAAT-box	CCAAT	90	5	-	Arabidopsis thaliana	common cis-acting element in promoter and enhancer regions
GmDUF668-15	CAAT-box	CAAT	128	4	-	Nicotiana glutinosa
GmDUF668-15	CAAT-box	CCAAT	167	5	-	Arabidopsis thaliana	common cis-acting element in promoter and enhancer regions
GmDUF668-15	CAAT-box	CAAT	215	4	+	Nicotiana glutinosa
GmDUF668-15	CAAT-box	CAAAT	272	5	-	Pisum sativum	common cis-acting element in promoter and enhancer regions
GmDUF668-15	CAAT-box	CAAT	295	4	+	Nicotiana glutinosa
GmDUF668-15	CAAT-box	CAAAT	384	5	+	Pisum sativum	common cis-acting element in promoter and enhancer regions
GmDUF668-15	CAAT-box	CAAT	419	4	-	Nicotiana glutinosa
GmDUF668-15	CAAT-box	CAAAT	433	5	+	Pisum sativum	common cis-acting element in promoter and enhancer regions
GmDUF668-15	CAAT-box	CAAAT	511	5	+	Pisum sativum	common cis-acting element in promoter and enhancer regions
GmDUF668-15	CAAT-box	CCAAT	607	5	-	Arabidopsis thaliana	common cis-acting element in promoter and enhancer regions
GmDUF668-15	CAAT-box	CAAT	647	4	+	Nicotiana glutinosa
GmDUF668-15	CAAT-box	CAAT	869	4	+	Nicotiana glutinosa
GmDUF668-15	CAAT-box	CAAT	889	4	-	Nicotiana glutinosa
GmDUF668-15	CAAT-box	CAAAT	912	5	-	Pisum sativum	common cis-acting element in promoter and enhancer regions
GmDUF668-15	CAAT-box	CAAAT	977	5	+	Pisum sativum	common cis-acting element in promoter and enhancer regions
GmDUF668-15	CAAT-box	CCAAT	1094	5	-	Arabidopsis thaliana	common cis-acting element in promoter and enhancer regions
GmDUF668-15	CAAT-box	CAAT	1177	4	+	Nicotiana glutinosa
GmDUF668-15	CAAT-box	CAAT	1207	4	-	Nicotiana glutinosa
GmDUF668-15	CAAT-box	CAAT	1288	4	+	Nicotiana glutinosa
GmDUF668-15	CAAT-box	CAAT	1295	4	-	Nicotiana glutinosa
GmDUF668-15	CAAT-box	CAAT	1355	4	-	Nicotiana glutinosa
GmDUF668-15	CAAT-box	CAAT	1423	4	+	Nicotiana glutinosa
GmDUF668-15	CAAT-box	CAAT	1462	4	+	Nicotiana glutinosa
GmDUF668-15	CAAT-box	CAAT	1492	4	-	Nicotiana glutinosa
GmDUF668-15	CAAT-box	CCAAT	1522	5	-	Arabidopsis thaliana	common cis-acting element in promoter and enhancer regions
GmDUF668-15	CAAT-box	CAAT	1735	4	+	Nicotiana glutinosa
GmDUF668-15	CAAT-box	CCAAT	1758	5	+	Arabidopsis thaliana	common cis-acting element in promoter and enhancer regions
GmDUF668-15	CAAT-box	CAAT	1759	4	+	Nicotiana glutinosa
GmDUF668-15	CAAT-box	CAAT	1761	4	-	Nicotiana glutinosa
GmDUF668-15	CAAT-box	CAAAT	1910	5	+	Pisum sativum	common cis-acting element in promoter and enhancer regions
GmDUF668-15	CAAT-box	CAAT	1931	4	-	Nicotiana glutinosa
GmDUF668-15	ABRE3a	TACGTG	694	6	-	Zea mays
GmDUF668-15	Myb-binding site	CAACAG	926	6	+	Nicotiana tabacum
GmDUF668-16	CAAT-box	CAAT	42	4	-	Nicotiana glutinosa
GmDUF668-16	CAAT-box	CCAAT	86	5	+	Arabidopsis thaliana	common cis-acting element in promoter and enhancer regions
GmDUF668-16	CAAT-box	CAAT	87	4	+	Nicotiana glutinosa
GmDUF668-16	CAAT-box	CCAAT	131	5	+	Arabidopsis thaliana	common cis-acting element in promoter and enhancer regions
GmDUF668-16	CAAT-box	CAAT	132	4	+	Nicotiana glutinosa
GmDUF668-16	CAAT-box	CCAAT	298	5	+	Arabidopsis thaliana	common cis-acting element in promoter and enhancer regions
GmDUF668-16	CAAT-box	CAAT	299	4	+	Nicotiana glutinosa
GmDUF668-16	CAAT-box	CAAT	305	4	+	Nicotiana glutinosa
GmDUF668-16	CAAT-box	CAAT	345	4	+	Nicotiana glutinosa
GmDUF668-16	CAAT-box	CAAAT	357	5	+	Pisum sativum	common cis-acting element in promoter and enhancer regions
GmDUF668-16	CAAT-box	CAAT	367	4	-	Nicotiana glutinosa
GmDUF668-16	CAAT-box	CCAAT	378	5	-	Arabidopsis thaliana	common cis-acting element in promoter and enhancer regions
GmDUF668-16	CAAT-box	CAAAT	430	5	-	Pisum sativum	common cis-acting element in promoter and enhancer regions
GmDUF668-16	CAAT-box	CAAT	494	4	-	Nicotiana glutinosa
GmDUF668-16	CAAT-box	CAAT	503	4	-	Nicotiana glutinosa
GmDUF668-16	CAAT-box	CCAAT	513	5	+	Arabidopsis thaliana	common cis-acting element in promoter and enhancer regions
GmDUF668-16	CAAT-box	CAAT	514	4	+	Nicotiana glutinosa
GmDUF668-16	CAAT-box	CAAAT	540	5	+	Pisum sativum	common cis-acting element in promoter and enhancer regions
GmDUF668-16	CAAT-box	CAAAT	593	5	-	Pisum sativum	common cis-acting element in promoter and enhancer regions
GmDUF668-16	CAAT-box	CCAAT	605	5	+	Arabidopsis thaliana	common cis-acting element in promoter and enhancer regions
GmDUF668-16	CAAT-box	CAAT	606	4	+	Nicotiana glutinosa
GmDUF668-16	CAAT-box	CAAAT	612	5	+	Pisum sativum	common cis-acting element in promoter and enhancer regions
GmDUF668-16	CAAT-box	CCAAT	621	5	+	Arabidopsis thaliana	common cis-acting element in promoter and enhancer regions
GmDUF668-16	CAAT-box	CAAT	622	4	+	Nicotiana glutinosa
GmDUF668-16	CAAT-box	CAAT	747	4	+	Nicotiana glutinosa
GmDUF668-16	CAAT-box	CAAT	919	4	+	Nicotiana glutinosa
GmDUF668-16	CAAT-box	CAAT	950	4	-	Nicotiana glutinosa
GmDUF668-16	CAAT-box	CAAAT	982	5	+	Pisum sativum	common cis-acting element in promoter and enhancer regions
GmDUF668-16	CAAT-box	CAAT	1053	4	+	Nicotiana glutinosa
GmDUF668-16	CAAT-box	CAAAT	1064	5	-	Pisum sativum	common cis-acting element in promoter and enhancer regions
GmDUF668-16	CAAT-box	CAAT	1084	4	-	Nicotiana glutinosa
GmDUF668-16	CAAT-box	CAAAT	1116	5	+	Pisum sativum	common cis-acting element in promoter and enhancer regions
GmDUF668-16	CAAT-box	CAAT	1189	4	+	Nicotiana glutinosa
GmDUF668-16	CAAT-box	CAAAT	1211	5	+	Pisum sativum	common cis-acting element in promoter and enhancer regions
GmDUF668-16	CAAT-box	CAAT	1300	4	+	Nicotiana glutinosa
GmDUF668-16	CAAT-box	CAAT	1380	4	+	Nicotiana glutinosa
GmDUF668-16	CAAT-box	CAAT	1654	4	+	Nicotiana glutinosa
GmDUF668-16	CAAT-box	CAAT	1668	4	+	Nicotiana glutinosa
GmDUF668-16	CAAT-box	CAAT	1680	4	-	Nicotiana glutinosa
GmDUF668-16	CAAT-box	CAAT	1686	4	-	Nicotiana glutinosa
GmDUF668-16	CAAT-box	CAAT	1743	4	+	Nicotiana glutinosa
GmDUF668-16	CAAT-box	CAAT	1750	4	-	Nicotiana glutinosa
GmDUF668-16	CAAT-box	CCAAT	1773	5	+	Arabidopsis thaliana	common cis-acting element in promoter and enhancer regions
GmDUF668-16	CAAT-box	CAAT	1774	4	+	Nicotiana glutinosa
GmDUF668-16	CAAT-box	CAAAT	1848	5	+	Pisum sativum	common cis-acting element in promoter and enhancer regions
GmDUF668-16	CAAT-box	CCAAT	1874	5	-	Arabidopsis thaliana	common cis-acting element in promoter and enhancer regions
GmDUF668-16	CAAT-box	CCAAT	1985	5	+	Arabidopsis thaliana	common cis-acting element in promoter and enhancer regions
GmDUF668-16	CAAT-box	CAAT	1986	4	+	Nicotiana glutinosa
GmDUF668-16	GT1-motif	GGTTAAT	1407	7	-	Avena sativa	light responsive element
GmDUF668-16	GT1-motif	GGTTAA	1408	6	-	Arabidopsis thaliana	light responsive element
GmDUF668-16	AT~TATA-box	TATATA	455	6	+	Arabidopsis thaliana
GmDUF668-16	AT~TATA-box	TATATA	457	6	+	Arabidopsis thaliana
GmDUF668-16	AT~TATA-box	TATATA	714	6	+	Arabidopsis thaliana
GmDUF668-16	AT~TATA-box	TATATA	750	6	+	Arabidopsis thaliana
GmDUF668-16	AT~TATA-box	TATATA	752	6	+	Arabidopsis thaliana
GmDUF668-16	AT~TATA-box	TATATA	821	6	+	Arabidopsis thaliana
GmDUF668-16	AT~TATA-box	TATATAAA	1198	8	-	Arabidopsis thaliana
GmDUF668-16	AT~TATA-box	TATATA	1200	6	-	Arabidopsis thaliana
GmDUF668-16	AT~TATA-box	TATATA	1202	6	-	Arabidopsis thaliana
GmDUF668-16	AT~TATA-box	TATATA	1527	6	-	Arabidopsis thaliana
GmDUF668-16	AT~TATA-box	TATATA	1529	6	-	Arabidopsis thaliana
GmDUF668-16	MYB	CAACCA	380	6	-	Arabidopsis thaliana
GmDUF668-16	MYB	TAACCA	643	6	+	Arabidopsis thaliana
GmDUF668-16	MYB	TAACCA	1409	6	+	Arabidopsis thaliana
GmDUF668-16	Myb	TAACTG	237	6	+	Arabidopsis thaliana
GmDUF668-16	Myb	TAACTG	1366	6	+	Arabidopsis thaliana
GmDUF668-16	Myc	TCTCTTA	773	7	+	Arabidopsis thaliana
GmDUF668-16	Unnamed__6	taTAAATATct	1716	10	+	Zea mays
GmDUF668-16	O2-site	GATGACATGG	1990	9	+	Zea mays	cis-acting regulatory element involved in zein metabolism regulation
GmDUF668-16	3-AF1 binding site	TAAGAGAGGAA	831	10	-	Solanum tuberosum	light responsive element
GmDUF668-16	Box 4	ATTAAT	516	6	+	Petroselinum crispum	part of a conserved DNA module involved in light responsiveness
GmDUF668-16	Box 4	ATTAAT	726	6	+	Petroselinum crispum	part of a conserved DNA module involved in light responsiveness
GmDUF668-16	Box 4	ATTAAT	870	6	+	Petroselinum crispum	part of a conserved DNA module involved in light responsiveness
GmDUF668-16	Box 4	ATTAAT	985	6	+	Petroselinum crispum	part of a conserved DNA module involved in light responsiveness
GmDUF668-16	Box 4	ATTAAT	1119	6	-	Petroselinum crispum	part of a conserved DNA module involved in light responsiveness
GmDUF668-16	Box 4	ATTAAT	1286	6	-	Petroselinum crispum	part of a conserved DNA module involved in light responsiveness
GmDUF668-16	Box 4	ATTAAT	1821	6	-	Petroselinum crispum	part of a conserved DNA module involved in light responsiveness
GmDUF668-16	TCT-motif	TCTTAC	200	6	-	Arabidopsis thaliana	part of a light responsive element
GmDUF668-16	TCT-motif	TCTTAC	1269	6	-	Arabidopsis thaliana	part of a light responsive element
GmDUF668-16	MYC	CATGTG	145	6	+	Arabidopsis thaliana
GmDUF668-16	MYC	CATTTG	592	6	+	Arabidopsis thaliana
GmDUF668-16	MYC	CATGTG	647	6	+	Arabidopsis thaliana
GmDUF668-16	MYC	CATGTG	1398	6	+	Arabidopsis thaliana
GmDUF668-16	MYC	CATGTG	1443	6	-	Arabidopsis thaliana
GmDUF668-16	MYC	CATGTG	1894	6	+	Arabidopsis thaliana
GmDUF668-16	Unnamed__4	CTCC	47	4	+	Petroselinum hortense
GmDUF668-16	Unnamed__4	CTCC	129	4	+	Petroselinum hortense
GmDUF668-16	Unnamed__4	CTCC	142	4	+	Petroselinum hortense
GmDUF668-16	Unnamed__4	CTCC	437	4	+	Petroselinum hortense
GmDUF668-16	Unnamed__4	CTCC	463	4	+	Petroselinum hortense
GmDUF668-16	Unnamed__4	CTCC	536	4	+	Petroselinum hortense
GmDUF668-16	Unnamed__4	CTCC	689	4	-	Petroselinum hortense
GmDUF668-16	Unnamed__4	CTCC	816	4	+	Petroselinum hortense
GmDUF668-16	Unnamed__4	CTCC	1618	4	-	Petroselinum hortense
GmDUF668-16	Unnamed__4	CTCC	1972	4	-	Petroselinum hortense
GmDUF668-16	STRE	AGGGG	696	5	+	Arabidopsis thaliana
GmDUF668-16	TATA-box	ATTATA	58	6	+	Brassica napus	core promoter element around -30 of transcription start
GmDUF668-16	TATA-box	TATAA	59	5	-	Arabidopsis thaliana	core promoter element around -30 of transcription start
GmDUF668-16	TATA-box	TATA	60	4	+	Arabidopsis thaliana	core promoter element around -30 of transcription start
GmDUF668-16	TATA-box	ATTATA	64	6	+	Brassica napus	core promoter element around -30 of transcription start
GmDUF668-16	TATA-box	TATAA	65	5	-	Arabidopsis thaliana	core promoter element around -30 of transcription start
GmDUF668-16	TATA-box	TATA	66	4	+	Arabidopsis thaliana	core promoter element around -30 of transcription start
GmDUF668-16	TATA-box	ATATAA	170	6	+	Brassica oleracea	core promoter element around -30 of transcription start
GmDUF668-16	TATA-box	TATA	171	4	+	Arabidopsis thaliana	core promoter element around -30 of transcription start
GmDUF668-16	TATA-box	ccTATAAAaa	286	9	-	Arabidopsis thaliana	core promoter element around -30 of transcription start
GmDUF668-16	TATA-box	TATATA	455	6	+	Arabidopsis thaliana	core promoter element around -30 of transcription start
GmDUF668-16	TATA-box	ATATAT	456	6	+	Brassica napus	core promoter element around -30 of transcription start
GmDUF668-16	TATA-box	TATATA	457	6	+	Arabidopsis thaliana	core promoter element around -30 of transcription start
GmDUF668-16	TATA-box	TATA	459	4	+	Arabidopsis thaliana	core promoter element around -30 of transcription start
GmDUF668-16	TATA-box	TAAAGATT	482	8	-	Arabidopsis thaliana	core promoter element around -30 of transcription start
GmDUF668-16	TATA-box	TATA	567	4	+	Arabidopsis thaliana	core promoter element around -30 of transcription start
GmDUF668-16	TATA-box	TATAA	572	5	-	Arabidopsis thaliana	core promoter element around -30 of transcription start
GmDUF668-16	TATA-box	TATA	573	4	+	Arabidopsis thaliana	core promoter element around -30 of transcription start
GmDUF668-16	TATA-box	TATATA	714	6	+	Arabidopsis thaliana	core promoter element around -30 of transcription start
GmDUF668-16	TATA-box	ATATAT	715	6	+	Brassica napus	core promoter element around -30 of transcription start
GmDUF668-16	TATA-box	TATA	716	4	+	Arabidopsis thaliana	core promoter element around -30 of transcription start
GmDUF668-16	TATA-box	ATATAT	739	6	+	Brassica napus	core promoter element around -30 of transcription start
GmDUF668-16	TATA-box	TATA	740	4	+	Arabidopsis thaliana	core promoter element around -30 of transcription start
GmDUF668-16	TATA-box	ATATAT	749	6	+	Brassica napus	core promoter element around -30 of transcription start
GmDUF668-16	TATA-box	TATATA	750	6	+	Arabidopsis thaliana	core promoter element around -30 of transcription start
GmDUF668-16	TATA-box	ATATAT	751	6	+	Brassica napus	core promoter element around -30 of transcription start
GmDUF668-16	TATA-box	TATATA	752	6	+	Arabidopsis thaliana	core promoter element around -30 of transcription start
GmDUF668-16	TATA-box	ATATAT	753	6	+	Brassica napus	core promoter element around -30 of transcription start
GmDUF668-16	TATA-box	TATA	754	4	+	Arabidopsis thaliana	core promoter element around -30 of transcription start
GmDUF668-16	TATA-box	TATA	782	4	+	Arabidopsis thaliana	core promoter element around -30 of transcription start
GmDUF668-16	TATA-box	ATATAT	820	6	+	Brassica napus	core promoter element around -30 of transcription start
GmDUF668-16	TATA-box	TATATA	821	6	+	Arabidopsis thaliana	core promoter element around -30 of transcription start
GmDUF668-16	TATA-box	ATATAT	822	6	+	Brassica napus	core promoter element around -30 of transcription start
GmDUF668-16	TATA-box	TATA	823	4	+	Arabidopsis thaliana	core promoter element around -30 of transcription start
GmDUF668-16	TATA-box	TATA	1169	4	-	Arabidopsis thaliana	core promoter element around -30 of transcription start
GmDUF668-16	TATA-box	taTATAAAtc	1196	10	-	Arabidopsis thaliana	core promoter element around -30 of transcription start
GmDUF668-16	TATA-box	TATAAAT	1197	7	-	Brassica juncea	core promoter element around -30 of transcription start
GmDUF668-16	TATA-box	TATAAA	1198	6	-	Helianthus annuus	core promoter element around -30 of transcription start
GmDUF668-16	TATA-box	TATATAA	1199	7	-	Arabidopsis thaliana	core promoter element around -30 of transcription start
GmDUF668-16	TATA-box	TATATA	1200	6	-	Arabidopsis thaliana	core promoter element around -30 of transcription start
GmDUF668-16	TATA-box	ATATAT	1201	6	-	Brassica napus	core promoter element around -30 of transcription start
GmDUF668-16	TATA-box	TATATA	1202	6	-	Arabidopsis thaliana	core promoter element around -30 of transcription start
GmDUF668-16	TATA-box	ATATAT	1203	6	-	Brassica napus	core promoter element around -30 of transcription start
GmDUF668-16	TATA-box	TATA	1204	4	-	Arabidopsis thaliana	core promoter element around -30 of transcription start
GmDUF668-16	TATA-box	TATA	1374	4	-	Arabidopsis thaliana	core promoter element around -30 of transcription start
GmDUF668-16	TATA-box	TACAAAA	1386	7	-	Oryza sativa	core promoter element around -30 of transcription start
GmDUF668-16	TATA-box	TATA	1458	4	-	Arabidopsis thaliana	core promoter element around -30 of transcription start
GmDUF668-16	TATA-box	TATACA	1479	6	-	Helianthus annuus	core promoter element around -30 of transcription start
GmDUF668-16	TATA-box	TATA	1481	4	-	Arabidopsis thaliana	core promoter element around -30 of transcription start
GmDUF668-16	TATA-box	TATATAA	1526	7	-	Arabidopsis thaliana	core promoter element around -30 of transcription start
GmDUF668-16	TATA-box	TATATA	1527	6	-	Arabidopsis thaliana	core promoter element around -30 of transcription start
GmDUF668-16	TATA-box	ATATAT	1528	6	-	Brassica napus	core promoter element around -30 of transcription start
GmDUF668-16	TATA-box	TATATA	1529	6	-	Arabidopsis thaliana	core promoter element around -30 of transcription start
GmDUF668-16	TATA-box	ATATAA	1530	6	+	Brassica oleracea	core promoter element around -30 of transcription start
GmDUF668-16	TATA-box	TATA	1531	4	-	Arabidopsis thaliana	core promoter element around -30 of transcription start
GmDUF668-16	TATA-box	ccTATAAAaa	1562	9	-	Arabidopsis thaliana	core promoter element around -30 of transcription start
GmDUF668-16	TATA-box	TATAAAA	1563	7	-	Pisum sativum	core promoter element around -30 of transcription start
GmDUF668-16	TATA-box	TATAAA	1564	6	-	Helianthus annuus	core promoter element around -30 of transcription start
GmDUF668-16	TATA-box	TATAA	1565	5	-	Arabidopsis thaliana	core promoter element around -30 of transcription start
GmDUF668-16	TATA-box	TATA	1566	4	-	Arabidopsis thaliana	core promoter element around -30 of transcription start
GmDUF668-16	TATA-box	TATA	1627	4	-	Arabidopsis thaliana	core promoter element around -30 of transcription start
GmDUF668-16	TATA-box	TATTTAAA	1672	8	-	Arabidopsis thaliana	core promoter element around -30 of transcription start
GmDUF668-16	TATA-box	ATTATA	1714	6	+	Brassica napus	core promoter element around -30 of transcription start
GmDUF668-16	TATA-box	TATAA	1715	5	-	Arabidopsis thaliana	core promoter element around -30 of transcription start
GmDUF668-16	TATA-box	TATA	1716	4	-	Arabidopsis thaliana	core promoter element around -30 of transcription start
GmDUF668-16	Unnamed__10	TCCACGTAGA	1424	9	+	Zea mays
GmDUF668-16		motif_sequence	146	4	+	organism	short_function
GmDUF668-16		motif_sequence	209	4	-	organism	short_function
GmDUF668-16		motif_sequence	793	4	+	organism	short_function
GmDUF668-16		motif_sequence	828	4	+	organism	short_function
GmDUF668-16		motif_sequence	943	4	-	organism	short_function
GmDUF668-16		motif_sequence	1057	4	-	organism	short_function
GmDUF668-16		motif_sequence	1077	4	-	organism	short_function
GmDUF668-16		motif_sequence	1330	4	-	organism	short_function
GmDUF668-16		motif_sequence	1442	4	-	organism	short_function
GmDUF668-16		motif_sequence	1632	4	+	organism	short_function
GmDUF668-16		motif_sequence	1705	4	-	organism	short_function
GmDUF668-16		motif_sequence	1881	4	+	organism	short_function
GmDUF668-16		motif_sequence	1972	4	-	organism	short_function
GmDUF668-16	WRE3	CCACCT	808	6	+	Pisum sativum
GmDUF668-16	GATA-motif	GATAGGG	1842	7	-	Pisum sativum	part of a light responsive element
GmDUF668-16	MYB-like sequence	TAACCA	643	6	+	Arabidopsis thaliana
GmDUF668-16	MYB-like sequence	TAACCA	1409	6	+	Arabidopsis thaliana
GmDUF668-16	TATC-box	TATCCCA	82	7	+	Oryza sativa	cis-acting element involved in gibberellin-responsiveness
GmDUF668-16	P-box	CCTTTTG	151	7	-	Oryza sativa	gibberellin-responsive element
GmDUF668-16	Unnamed__8	TCCACGTAGA	1424	9	+	Zea mays
GmDUF668-16	TCA	TCATCTTCAT	22	9	-	Pisum sativum
GmDUF668-16	RY-element	CATGCATG	1445	8	-	Helianthus annuus	cis-acting regulatory element involved in seed-specific regulation
GmDUF668-16	ERE	ATTTTAAA	1670	8	+	Nicotiana glutinos
GmDUF668-16	Unnamed__12	TCCACGTAGA	1424	9	+	Zea mays
GmDUF668-16	WUN-motif	AAATTACT	925	8	+	Nicotiana glutinosa
GmDUF668-16	WUN-motif	AAATTACT	1902	8	-	Nicotiana glutinosa
GmDUF668-16	Unnamed__1	CGTGG	1162	5	-	Zea mays
GmDUF668-16	ARE	AAACCA	1639	6	-	Zea mays	cis-acting regulatory element essential for the anaerobic induction
GmDUF668-16	ARE	AAACCA	1932	6	+	Zea mays	cis-acting regulatory element essential for the anaerobic induction
GmDUF668-16	I-box	AAGATAAGGCT	97	10	+	Gossypium hirsutum	part of a light responsive element
GmDUF668-16	Unnamed__14	TCCACGTAGA	1424	9	+	Zea mays
GmDUF668-16	CAT-box	GCCACT	787	6	+	Arabidopsis thaliana	cis-acting regulatory element related to meristem expression
GmDUF668-17	TATA	TATAAAAT	468	8	+	Arabidopsis thaliana
GmDUF668-17	TATA	TATAAAAT	1285	8	-	Arabidopsis thaliana
GmDUF668-17	CAAT-box	CCAAT	85	5	+	Arabidopsis thaliana	common cis-acting element in promoter and enhancer regions
GmDUF668-17	CAAT-box	CAAT	86	4	+	Nicotiana glutinosa
GmDUF668-17	CAAT-box	CAAAT	144	5	-	Pisum sativum	common cis-acting element in promoter and enhancer regions
GmDUF668-17	CAAT-box	CAAT	171	4	-	Nicotiana glutinosa
GmDUF668-17	CAAT-box	CAAT	214	4	-	Nicotiana glutinosa
GmDUF668-17	CAAT-box	CAAAT	228	5	+	Pisum sativum	common cis-acting element in promoter and enhancer regions
GmDUF668-17	CAAT-box	CAAT	278	4	+	Nicotiana glutinosa
GmDUF668-17	CAAT-box	CAAT	317	4	-	Nicotiana glutinosa
GmDUF668-17	CAAT-box	CAAT	455	4	-	Nicotiana glutinosa
GmDUF668-17	CAAT-box	CAAT	460	4	-	Nicotiana glutinosa
GmDUF668-17	CAAT-box	CAAT	681	4	-	Nicotiana glutinosa
GmDUF668-17	CAAT-box	CAAT	702	4	-	Nicotiana glutinosa
GmDUF668-17	CAAT-box	CAAT	731	4	-	Nicotiana glutinosa
GmDUF668-17	CAAT-box	CAAT	741	4	+	Nicotiana glutinosa
GmDUF668-17	CAAT-box	CAAT	787	4	-	Nicotiana glutinosa
GmDUF668-17	CAAT-box	CAAAT	806	5	+	Pisum sativum	common cis-acting element in promoter and enhancer regions
GmDUF668-17	CAAT-box	CAAT	892	4	-	Nicotiana glutinosa
GmDUF668-17	CAAT-box	CAAAT	983	5	-	Pisum sativum	common cis-acting element in promoter and enhancer regions
GmDUF668-17	CAAT-box	CAAAT	1008	5	+	Pisum sativum	common cis-acting element in promoter and enhancer regions
GmDUF668-17	CAAT-box	CAAAT	1018	5	-	Pisum sativum	common cis-acting element in promoter and enhancer regions
GmDUF668-17	CAAT-box	CAAAT	1048	5	+	Pisum sativum	common cis-acting element in promoter and enhancer regions
GmDUF668-17	CAAT-box	CAAT	1051	4	-	Nicotiana glutinosa
GmDUF668-17	CAAT-box	CAAT	1119	4	-	Nicotiana glutinosa
GmDUF668-17	CAAT-box	CAAT	1124	4	+	Nicotiana glutinosa
GmDUF668-17	CAAT-box	CAAT	1233	4	+	Nicotiana glutinosa
GmDUF668-17	CAAT-box	CAAT	1312	4	-	Nicotiana glutinosa
GmDUF668-17	CAAT-box	CAAT	1338	4	-	Nicotiana glutinosa
GmDUF668-17	CAAT-box	CAAT	1360	4	-	Nicotiana glutinosa
GmDUF668-17	CAAT-box	CAAT	1366	4	-	Nicotiana glutinosa
GmDUF668-17	CAAT-box	CAAAT	1395	5	+	Pisum sativum	common cis-acting element in promoter and enhancer regions
GmDUF668-17	CAAT-box	CAAT	1469	4	-	Nicotiana glutinosa
GmDUF668-17	CAAT-box	CCAAT	1608	5	+	Arabidopsis thaliana	common cis-acting element in promoter and enhancer regions
GmDUF668-17	CAAT-box	CAAT	1609	4	+	Nicotiana glutinosa
GmDUF668-17	CAAT-box	CAAT	1752	4	+	Nicotiana glutinosa
GmDUF668-17	CAAT-box	CAAT	1771	4	+	Nicotiana glutinosa
GmDUF668-17	CAAT-box	CCAAT	1846	5	+	Arabidopsis thaliana	common cis-acting element in promoter and enhancer regions
GmDUF668-17	CAAT-box	CAAT	1847	4	+	Nicotiana glutinosa
GmDUF668-17	CAAT-box	CAAT	1896	4	+	Nicotiana glutinosa
GmDUF668-17	CAAT-box	CAAT	1988	4	+	Nicotiana glutinosa
GmDUF668-17	MRE	AACCTAA	670	7	-	Petroselinum crispum	MYB binding site involved in light responsiveness
GmDUF668-17	AT~TATA-box	TATATA	1179	6	-	Arabidopsis thaliana
GmDUF668-17	AT~TATA-box	TATATAAA	1259	8	-	Arabidopsis thaliana
GmDUF668-17	AT~TATA-box	TATATA	1261	6	-	Arabidopsis thaliana
GmDUF668-17	AT~TATA-box	TATATA	1263	6	-	Arabidopsis thaliana
GmDUF668-17	AT~TATA-box	TATATAAA	1518	8	-	Arabidopsis thaliana
GmDUF668-17	AT~TATA-box	TATATA	1520	6	-	Arabidopsis thaliana
GmDUF668-17	GT1-motif	GGTTAAT	1414	7	+	Avena sativa	light responsive element
GmDUF668-17	Myc	TCTCTTA	1620	7	+	Arabidopsis thaliana
GmDUF668-17	Myb	TAACTG	76	6	-	Arabidopsis thaliana
GmDUF668-17	Unnamed__2	CCCCGG	327	6	+	Zea mays
GmDUF668-17	Unnamed__2	AACCTAACCT	667	9	-	Petroselinum hortense
GmDUF668-17	Unnamed__6	taTAAATATct	1254	10	-	Zea mays
GmDUF668-17	Unnamed__6	taTAAATATct	1822	10	+	Zea mays
GmDUF668-17	G-box	CACGTC	873	6	+	Zea mays	cis-acting regulatory element involved in light responsiveness
GmDUF668-17	STRE	AGGGG	1912	5	-	Arabidopsis thaliana
GmDUF668-17	Unnamed__4	CTCC	325	4	+	Petroselinum hortense
GmDUF668-17	Unnamed__4	CTCC	402	4	+	Petroselinum hortense
GmDUF668-17	Unnamed__4	CTCC	414	4	+	Petroselinum hortense
GmDUF668-17	Unnamed__4	CTCC	515	4	-	Petroselinum hortense
GmDUF668-17	Unnamed__4	CTCC	518	4	-	Petroselinum hortense
GmDUF668-17	Unnamed__4	CTCC	748	4	+	Petroselinum hortense
GmDUF668-17	Unnamed__4	CTCC	1065	4	-	Petroselinum hortense
GmDUF668-17	Unnamed__4	CTCC	1597	4	+	Petroselinum hortense
GmDUF668-17	Unnamed__4	CTCC	1994	4	+	Petroselinum hortense
GmDUF668-17	TCT-motif	TCTTAC	97	6	+	Arabidopsis thaliana	part of a light responsive element
GmDUF668-17	AE-box	AGAAACAA	801	8	+	Arabidopsis thaliana	part of a module for light response
GmDUF668-17	Box 4	ATTAAT	1168	6	-	Petroselinum crispum	part of a conserved DNA module involved in light responsiveness
GmDUF668-17	Box 4	ATTAAT	1205	6	-	Petroselinum crispum	part of a conserved DNA module involved in light responsiveness
GmDUF668-17	3-AF1 binding site	TAAGAGAGGAA	1616	10	-	Solanum tuberosum	light responsive element
GmDUF668-17	ATC-motif	AGCTATCCA	1962	9	-	Arabidopsis thaliana	part of a conserved DNA module involved in light responsiveness
GmDUF668-17	TATA-box	ATATAT	92	6	+	Brassica napus	core promoter element around -30 of transcription start
GmDUF668-17	TATA-box	TATA	93	4	+	Arabidopsis thaliana	core promoter element around -30 of transcription start
GmDUF668-17	TATA-box	TATACA	166	6	-	Helianthus annuus	core promoter element around -30 of transcription start
GmDUF668-17	TATA-box	TATA	168	4	+	Arabidopsis thaliana	core promoter element around -30 of transcription start
GmDUF668-17	TATA-box	TATA	370	4	+	Arabidopsis thaliana	core promoter element around -30 of transcription start
GmDUF668-17	TATA-box	ATTATA	394	6	+	Brassica napus	core promoter element around -30 of transcription start
GmDUF668-17	TATA-box	TATAA	395	5	-	Arabidopsis thaliana	core promoter element around -30 of transcription start
GmDUF668-17	TATA-box	TATA	396	4	+	Arabidopsis thaliana	core promoter element around -30 of transcription start
GmDUF668-17	TATA-box	TATA	406	4	+	Arabidopsis thaliana	core promoter element around -30 of transcription start
GmDUF668-17	TATA-box	ATATAA	467	6	+	Brassica oleracea	core promoter element around -30 of transcription start
GmDUF668-17	TATA-box	TATA	468	4	+	Arabidopsis thaliana	core promoter element around -30 of transcription start
GmDUF668-17	TATA-box	ATATAT	474	6	+	Brassica napus	core promoter element around -30 of transcription start
GmDUF668-17	TATA-box	TATA	475	4	+	Arabidopsis thaliana	core promoter element around -30 of transcription start
GmDUF668-17	TATA-box	TATTTAAA	477	8	+	Arabidopsis thaliana	core promoter element around -30 of transcription start
GmDUF668-17	TATA-box	TATTTAAA	557	8	-	Arabidopsis thaliana	core promoter element around -30 of transcription start
GmDUF668-17	TATA-box	ATATAA	610	6	+	Brassica oleracea	core promoter element around -30 of transcription start
GmDUF668-17	TATA-box	TATA	611	4	+	Arabidopsis thaliana	core promoter element around -30 of transcription start
GmDUF668-17	TATA-box	ATTATA	661	6	+	Brassica napus	core promoter element around -30 of transcription start
GmDUF668-17	TATA-box	TATAA	662	5	-	Arabidopsis thaliana	core promoter element around -30 of transcription start
GmDUF668-17	TATA-box	TATA	663	4	+	Arabidopsis thaliana	core promoter element around -30 of transcription start
GmDUF668-17	TATA-box	TATAAAT	900	7	-	Brassica juncea	core promoter element around -30 of transcription start
GmDUF668-17	TATA-box	TATAAA	901	6	-	Helianthus annuus	core promoter element around -30 of transcription start
GmDUF668-17	TATA-box	TATAA	902	5	-	Arabidopsis thaliana	core promoter element around -30 of transcription start
GmDUF668-17	TATA-box	TATA	903	4	+	Arabidopsis thaliana	core promoter element around -30 of transcription start
GmDUF668-17	TATA-box	ATATAT	920	6	+	Brassica napus	core promoter element around -30 of transcription start
GmDUF668-17	TATA-box	TATA	921	4	+	Arabidopsis thaliana	core promoter element around -30 of transcription start
GmDUF668-17	TATA-box	TATA	971	4	+	Arabidopsis thaliana	core promoter element around -30 of transcription start
GmDUF668-17	TATA-box	taTATAAAtc	1167	9	-	Arabidopsis thaliana	core promoter element around -30 of transcription start
GmDUF668-17	TATA-box	ATATAA	1172	6	+	Brassica oleracea	core promoter element around -30 of transcription start
GmDUF668-17	TATA-box	TATA	1173	4	-	Arabidopsis thaliana	core promoter element around -30 of transcription start
GmDUF668-17	TATA-box	TATATA	1179	6	-	Arabidopsis thaliana	core promoter element around -30 of transcription start
GmDUF668-17	TATA-box	ATATAA	1180	6	+	Brassica oleracea	core promoter element around -30 of transcription start
GmDUF668-17	TATA-box	TATA	1181	4	-	Arabidopsis thaliana	core promoter element around -30 of transcription start
GmDUF668-17	TATA-box	TATAAAT	1191	7	-	Brassica juncea	core promoter element around -30 of transcription start
GmDUF668-17	TATA-box	TATAAA	1192	6	-	Helianthus annuus	core promoter element around -30 of transcription start
GmDUF668-17	TATA-box	TATAA	1193	5	-	Arabidopsis thaliana	core promoter element around -30 of transcription start
GmDUF668-17	TATA-box	TATA	1194	4	-	Arabidopsis thaliana	core promoter element around -30 of transcription start
GmDUF668-17	TATA-box	ATTATA	1224	6	+	Brassica napus	core promoter element around -30 of transcription start
GmDUF668-17	TATA-box	TATAA	1225	5	-	Arabidopsis thaliana	core promoter element around -30 of transcription start
GmDUF668-17	TATA-box	TATA	1226	4	-	Arabidopsis thaliana	core promoter element around -30 of transcription start
GmDUF668-17	TATA-box	taTATAAAtc	1257	9	-	Arabidopsis thaliana	core promoter element around -30 of transcription start
GmDUF668-17	TATA-box	TATAAAT	1258	7	-	Brassica juncea	core promoter element around -30 of transcription start
GmDUF668-17	TATA-box	TATAAA	1259	6	-	Helianthus annuus	core promoter element around -30 of transcription start
GmDUF668-17	TATA-box	TATATAA	1260	7	-	Arabidopsis thaliana	core promoter element around -30 of transcription start
GmDUF668-17	TATA-box	TATATA	1261	6	-	Arabidopsis thaliana	core promoter element around -30 of transcription start
GmDUF668-17	TATA-box	ATATAT	1262	6	-	Brassica napus	core promoter element around -30 of transcription start
GmDUF668-17	TATA-box	TATATA	1263	6	-	Arabidopsis thaliana	core promoter element around -30 of transcription start
GmDUF668-17	TATA-box	TATA	1265	4	-	Arabidopsis thaliana	core promoter element around -30 of transcription start
GmDUF668-17	TATA-box	ATTATA	1270	6	+	Brassica napus	core promoter element around -30 of transcription start
GmDUF668-17	TATA-box	TATAA	1271	5	-	Arabidopsis thaliana	core promoter element around -30 of transcription start
GmDUF668-17	TATA-box	TATA	1272	4	-	Arabidopsis thaliana	core promoter element around -30 of transcription start
GmDUF668-17	TATA-box	ATTATA	1275	6	+	Brassica napus	core promoter element around -30 of transcription start
GmDUF668-17	TATA-box	TATAA	1276	5	-	Arabidopsis thaliana	core promoter element around -30 of transcription start
GmDUF668-17	TATA-box	TATA	1277	4	-	Arabidopsis thaliana	core promoter element around -30 of transcription start
GmDUF668-17	TATA-box	ATTATA	1280	6	+	Brassica napus	core promoter element around -30 of transcription start
GmDUF668-17	TATA-box	TATAA	1281	5	-	Arabidopsis thaliana	core promoter element around -30 of transcription start
GmDUF668-17	TATA-box	TATA	1282	4	-	Arabidopsis thaliana	core promoter element around -30 of transcription start
GmDUF668-17	TATA-box	TATAAAA	1286	7	-	Pisum sativum	core promoter element around -30 of transcription start
GmDUF668-17	TATA-box	TATAAA	1287	6	-	Helianthus annuus	core promoter element around -30 of transcription start
GmDUF668-17	TATA-box	TATAA	1288	5	-	Arabidopsis thaliana	core promoter element around -30 of transcription start
GmDUF668-17	TATA-box	TATA	1289	4	-	Arabidopsis thaliana	core promoter element around -30 of transcription start
GmDUF668-17	TATA-box	TATAAAT	1306	7	-	Brassica juncea	core promoter element around -30 of transcription start
GmDUF668-17	TATA-box	TATAAA	1307	6	-	Helianthus annuus	core promoter element around -30 of transcription start
GmDUF668-17	TATA-box	TATAA	1308	5	-	Arabidopsis thaliana	core promoter element around -30 of transcription start
GmDUF668-17	TATA-box	TATA	1309	4	-	Arabidopsis thaliana	core promoter element around -30 of transcription start
GmDUF668-17	TATA-box	ATATAA	1318	6	+	Brassica oleracea	core promoter element around -30 of transcription start
GmDUF668-17	TATA-box	TATA	1319	4	-	Arabidopsis thaliana	core promoter element around -30 of transcription start
GmDUF668-17	TATA-box	ATATAA	1406	6	+	Brassica oleracea	core promoter element around -30 of transcription start
GmDUF668-17	TATA-box	TATA	1407	4	-	Arabidopsis thaliana	core promoter element around -30 of transcription start
GmDUF668-17	TATA-box	taTATAAAtc	1516	9	-	Arabidopsis thaliana	core promoter element around -30 of transcription start
GmDUF668-17	TATA-box	TATAAAT	1517	7	-	Brassica juncea	core promoter element around -30 of transcription start
GmDUF668-17	TATA-box	TATAAA	1518	6	-	Helianthus annuus	core promoter element around -30 of transcription start
GmDUF668-17	TATA-box	TATATAA	1519	7	-	Arabidopsis thaliana	core promoter element around -30 of transcription start
GmDUF668-17	TATA-box	TATATA	1520	6	-	Arabidopsis thaliana	core promoter element around -30 of transcription start
GmDUF668-17	TATA-box	ATATAA	1521	6	+	Brassica oleracea	core promoter element around -30 of transcription start
GmDUF668-17	TATA-box	TATA	1522	4	-	Arabidopsis thaliana	core promoter element around -30 of transcription start
GmDUF668-17	TATA-box	ATATAA	1718	6	+	Brassica oleracea	core promoter element around -30 of transcription start
GmDUF668-17	TATA-box	TATA	1719	4	-	Arabidopsis thaliana	core promoter element around -30 of transcription start
GmDUF668-17	TATA-box	ATTATA	1738	6	+	Brassica napus	core promoter element around -30 of transcription start
GmDUF668-17	TATA-box	TATAA	1739	5	-	Arabidopsis thaliana	core promoter element around -30 of transcription start
GmDUF668-17	TATA-box	TATA	1740	4	-	Arabidopsis thaliana	core promoter element around -30 of transcription start
GmDUF668-17	TATA-box	ATATAA	1762	6	+	Brassica oleracea	core promoter element around -30 of transcription start
GmDUF668-17	TATA-box	TATA	1763	4	-	Arabidopsis thaliana	core promoter element around -30 of transcription start
GmDUF668-17	TATA-box	ATATAA	1776	6	+	Brassica oleracea	core promoter element around -30 of transcription start
GmDUF668-17	TATA-box	TATA	1777	4	-	Arabidopsis thaliana	core promoter element around -30 of transcription start
GmDUF668-17	TATA-box	TATTTAAA	1811	8	+	Arabidopsis thaliana	core promoter element around -30 of transcription start
GmDUF668-17	TATA-box	TATATTTATATTT	1817	12	-	Avena sativa	core promoter element around -30 of transcription start
GmDUF668-17	TATA-box	ATATAA	1819	6	+	Brassica oleracea	core promoter element around -30 of transcription start
GmDUF668-17	TATA-box	TATA	1820	4	-	Arabidopsis thaliana	core promoter element around -30 of transcription start
GmDUF668-17	AAGAA-motif	gGTAAAGAAA	568	9	-	Avena sativa
GmDUF668-17	AAGAA-motif	GAAAGAA	722	7	+	Avena sativa
GmDUF668-17	AAGAA-motif	gGTAAAGAAA	796	9	+	Avena sativa
GmDUF668-17	AAGAA-motif	GAAAGAA	1613	7	-	Avena sativa
GmDUF668-17	AAGAA-motif	GAAAGAA	1872	7	+	Avena sativa
GmDUF668-17	WRE3	CCACCT	641	6	-	Pisum sativum
GmDUF668-17	GATA-motif	AAGATAAGATT	954	10	+	Arabidopsis thaliana	part of a light responsive element
GmDUF668-17		motif_sequence	1	4	-	organism	short_function
GmDUF668-17		motif_sequence	297	4	-	organism	short_function
GmDUF668-17		motif_sequence	506	4	-	organism	short_function
GmDUF668-17		motif_sequence	619	4	-	organism	short_function
GmDUF668-17		motif_sequence	953	4	-	organism	short_function
GmDUF668-17		motif_sequence	1635	4	+	organism	short_function
GmDUF668-17		motif_sequence	1829	4	+	organism	short_function
GmDUF668-17	TC-rich repeats	GTTTTCTTAC	761	9	-	Nicotiana tabacum	cis-acting element involved in defense and stress responsiveness
GmDUF668-17	TCA	TCATCTTCAT	1633	9	+	Pisum sativum
GmDUF668-17	ACE	CTAACGTATT	339	9	+	Petroselinum crispum	cis-acting element involved in light responsiveness
GmDUF668-17	ERE	ATTTTAAA	479	8	-	Nicotiana glutinos
GmDUF668-17	ERE	ATTTTAAA	1499	8	-	Nicotiana glutinos
GmDUF668-17	ERE	ATTTTAAA	1543	8	+	Nicotiana glutinos
GmDUF668-17	ERE	ATTTTAAA	1813	8	-	Nicotiana glutinos
GmDUF668-17	ARE	AAACCA	596	6	-	Zea mays	cis-acting regulatory element essential for the anaerobic induction
GmDUF668-17	ARE	AAACCA	1301	6	+	Zea mays	cis-acting regulatory element essential for the anaerobic induction
GmDUF668-17	circadian	CAAAGATATC	1401	9	+	Lycopersicon esculentum	cis-acting regulatory element involved in circadian control
GmDUF668-17	WUN-motif	AAATTTCTT	1031	9	-	Nicotiana glutinosa
GmDUF668-17	F-box	CTATTCTCATT	710	11	-	Lycopersicon esculentum
GmDUF668-17	F-box	CTATTCTCATT	1509	10	+	Lycopersicon esculentum
GmDUF668-17	ABRE	ACGTG	873	5	-	Arabidopsis thaliana	cis-acting element involved in the abscisic acid responsiveness
GmDUF668-18	GT1-motif	GGTTAAT	1713	7	-	Avena sativa	light responsive element
GmDUF668-18	GT1-motif	GGTTAA	1714	6	-	Arabidopsis thaliana	light responsive element
GmDUF668-18	AT~TATA-box	TATATA	332	6	+	Arabidopsis thaliana
GmDUF668-18	AT~TATA-box	TATATA	334	6	+	Arabidopsis thaliana
GmDUF668-18	AT~TATA-box	TATATA	438	6	+	Arabidopsis thaliana
GmDUF668-18	AT~TATA-box	TATATA	440	6	+	Arabidopsis thaliana
GmDUF668-18	AT~TATA-box	TATATAAA	831	8	-	Arabidopsis thaliana
GmDUF668-18	AT~TATA-box	TATATA	833	6	+	Arabidopsis thaliana
GmDUF668-18	AT~TATA-box	TATATA	883	6	+	Arabidopsis thaliana
GmDUF668-18	AT~TATA-box	TATATAAA	1004	8	-	Arabidopsis thaliana
GmDUF668-18	AT~TATA-box	TATATA	1006	6	-	Arabidopsis thaliana
GmDUF668-18	AT~TATA-box	TATATAAA	1054	8	-	Arabidopsis thaliana
GmDUF668-18	AT~TATA-box	TATATA	1056	6	-	Arabidopsis thaliana
GmDUF668-18	AT~TATA-box	TATATA	1335	6	-	Arabidopsis thaliana
GmDUF668-18	AT~TATA-box	TATATAAA	1539	8	-	Arabidopsis thaliana
GmDUF668-18	AT~TATA-box	TATATA	1541	6	-	Arabidopsis thaliana
GmDUF668-18	MRE	AACCTAA	389	7	+	Petroselinum crispum	MYB binding site involved in light responsiveness
GmDUF668-18	CAAT-box	CAAT	85	4	+	Nicotiana glutinosa
GmDUF668-18	CAAT-box	CAAT	126	4	+	Nicotiana glutinosa
GmDUF668-18	CAAT-box	CAAT	155	4	+	Nicotiana glutinosa
GmDUF668-18	CAAT-box	CAAAT	176	5	+	Pisum sativum	common cis-acting element in promoter and enhancer regions
GmDUF668-18	CAAT-box	CAAT	206	4	+	Nicotiana glutinosa
GmDUF668-18	CAAT-box	CAAAT	214	5	-	Pisum sativum	common cis-acting element in promoter and enhancer regions
GmDUF668-18	CAAT-box	CAAT	238	4	+	Nicotiana glutinosa
GmDUF668-18	CAAT-box	CAAAT	263	5	-	Pisum sativum	common cis-acting element in promoter and enhancer regions
GmDUF668-18	CAAT-box	CAAT	271	4	-	Nicotiana glutinosa
GmDUF668-18	CAAT-box	CAAT	314	4	-	Nicotiana glutinosa
GmDUF668-18	CAAT-box	CAAT	509	4	+	Nicotiana glutinosa
GmDUF668-18	CAAT-box	CAAT	518	4	+	Nicotiana glutinosa
GmDUF668-18	CAAT-box	CCAAT	627	5	-	Arabidopsis thaliana	common cis-acting element in promoter and enhancer regions
GmDUF668-18	CAAT-box	CAAAT	660	5	+	Pisum sativum	common cis-acting element in promoter and enhancer regions
GmDUF668-18	CAAT-box	CAAT	663	4	-	Nicotiana glutinosa
GmDUF668-18	CAAT-box	CAAT	693	4	+	Nicotiana glutinosa
GmDUF668-18	CAAT-box	CAAT	699	4	+	Nicotiana glutinosa
GmDUF668-18	CAAT-box	CAAT	742	4	+	Nicotiana glutinosa
GmDUF668-18	CAAT-box	CAAAT	814	5	-	Pisum sativum	common cis-acting element in promoter and enhancer regions
GmDUF668-18	CAAT-box	CAAAT	863	5	+	Pisum sativum	common cis-acting element in promoter and enhancer regions
GmDUF668-18	CAAT-box	CAAT	908	4	-	Nicotiana glutinosa
GmDUF668-18	CAAT-box	CAAAT	1210	5	-	Pisum sativum	common cis-acting element in promoter and enhancer regions
GmDUF668-18	CAAT-box	CAAT	1320	4	+	Nicotiana glutinosa
GmDUF668-18	CAAT-box	CAAT	1420	4	-	Nicotiana glutinosa
GmDUF668-18	CAAT-box	CAAT	1467	4	-	Nicotiana glutinosa
GmDUF668-18	CAAT-box	CAAT	1512	4	+	Nicotiana glutinosa
GmDUF668-18	CAAT-box	CAAT	1581	4	+	Nicotiana glutinosa
GmDUF668-18	CAAT-box	CCAAT	1614	5	-	Arabidopsis thaliana	common cis-acting element in promoter and enhancer regions
GmDUF668-18	CAAT-box	CAAT	1647	4	-	Nicotiana glutinosa
GmDUF668-18	CAAT-box	CAAAT	1703	5	+	Pisum sativum	common cis-acting element in promoter and enhancer regions
GmDUF668-18	CAAT-box	CAAT	1802	4	+	Nicotiana glutinosa
GmDUF668-18	CAAT-box	CAAAT	1838	5	-	Pisum sativum	common cis-acting element in promoter and enhancer regions
GmDUF668-18	CAAT-box	CAAAT	1910	5	+	Pisum sativum	common cis-acting element in promoter and enhancer regions
GmDUF668-18	CAAT-box	CAAT	1959	4	+	Nicotiana glutinosa
GmDUF668-18	CAAT-box	CAAT	1970	4	+	Nicotiana glutinosa
GmDUF668-18	CAAT-box	CCAAT	1993	5	+	Arabidopsis thaliana	common cis-acting element in promoter and enhancer regions
GmDUF668-18	CAAT-box	CAAT	1994	4	+	Nicotiana glutinosa
GmDUF668-18	TATA	TATAAAAT	1374	8	-	Arabidopsis thaliana
GmDUF668-18	G-Box	CACGTT	1892	6	-	Pisum sativum	cis-acting regulatory element involved in light responsiveness
GmDUF668-18	MYB	CAACCA	134	6	+	Arabidopsis thaliana
GmDUF668-18	MYB	CAACCA	420	6	+	Arabidopsis thaliana
GmDUF668-18	MYB	TAACCA	1715	6	+	Arabidopsis thaliana
GmDUF668-18	Myb	TAACTG	249	6	-	Arabidopsis thaliana
GmDUF668-18	Box II	TGGTAATAA	629	9	+	Solanum tuberosum	part of a light responsive element
GmDUF668-18	CGTCA-motif	CGTCA	38	5	-	Hordeum vulgare	cis-acting regulatory element involved in the MeJA-responsiveness
GmDUF668-18	TATA-box	ATATAT	298	6	+	Brassica napus	core promoter element around -30 of transcription start
GmDUF668-18	TATA-box	TATA	299	4	+	Arabidopsis thaliana	core promoter element around -30 of transcription start
GmDUF668-18	TATA-box	ATTATA	330	6	+	Brassica napus	core promoter element around -30 of transcription start
GmDUF668-18	TATA-box	TATATAA	331	7	-	Arabidopsis thaliana	core promoter element around -30 of transcription start
GmDUF668-18	TATA-box	TATATA	332	6	+	Arabidopsis thaliana	core promoter element around -30 of transcription start
GmDUF668-18	TATA-box	ATATAT	333	6	+	Brassica napus	core promoter element around -30 of transcription start
GmDUF668-18	TATA-box	TATATA	334	6	+	Arabidopsis thaliana	core promoter element around -30 of transcription start
GmDUF668-18	TATA-box	TATA	336	4	+	Arabidopsis thaliana	core promoter element around -30 of transcription start
GmDUF668-18	TATA-box	TATAAAA	346	7	-	Pisum sativum	core promoter element around -30 of transcription start
GmDUF668-18	TATA-box	TATAAA	347	6	-	Helianthus annuus	core promoter element around -30 of transcription start
GmDUF668-18	TATA-box	TATAA	348	5	-	Arabidopsis thaliana	core promoter element around -30 of transcription start
GmDUF668-18	TATA-box	TATA	349	4	+	Arabidopsis thaliana	core promoter element around -30 of transcription start
GmDUF668-18	TATA-box	ATTATA	436	6	+	Brassica napus	core promoter element around -30 of transcription start
GmDUF668-18	TATA-box	TATATAA	437	7	-	Arabidopsis thaliana	core promoter element around -30 of transcription start
GmDUF668-18	TATA-box	TATATA	438	6	+	Arabidopsis thaliana	core promoter element around -30 of transcription start
GmDUF668-18	TATA-box	ATATAT	439	6	+	Brassica napus	core promoter element around -30 of transcription start
GmDUF668-18	TATA-box	TATATA	440	6	+	Arabidopsis thaliana	core promoter element around -30 of transcription start
GmDUF668-18	TATA-box	TATA	442	4	+	Arabidopsis thaliana	core promoter element around -30 of transcription start
GmDUF668-18	TATA-box	TATA	448	4	+	Arabidopsis thaliana	core promoter element around -30 of transcription start
GmDUF668-18	TATA-box	TATACA	463	6	-	Helianthus annuus	core promoter element around -30 of transcription start
GmDUF668-18	TATA-box	TATA	465	4	+	Arabidopsis thaliana	core promoter element around -30 of transcription start
GmDUF668-18	TATA-box	ATTATA	501	6	+	Brassica napus	core promoter element around -30 of transcription start
GmDUF668-18	TATA-box	TATAA	502	5	-	Arabidopsis thaliana	core promoter element around -30 of transcription start
GmDUF668-18	TATA-box	TATA	503	4	+	Arabidopsis thaliana	core promoter element around -30 of transcription start
GmDUF668-18	TATA-box	TATAAAT	520	7	-	Brassica juncea	core promoter element around -30 of transcription start
GmDUF668-18	TATA-box	TATAAA	521	6	-	Helianthus annuus	core promoter element around -30 of transcription start
GmDUF668-18	TATA-box	TATAA	522	5	-	Arabidopsis thaliana	core promoter element around -30 of transcription start
GmDUF668-18	TATA-box	TATA	523	4	+	Arabidopsis thaliana	core promoter element around -30 of transcription start
GmDUF668-18	TATA-box	TATAAA	540	6	-	Helianthus annuus	core promoter element around -30 of transcription start
GmDUF668-18	TATA-box	TATAA	541	5	-	Arabidopsis thaliana	core promoter element around -30 of transcription start
GmDUF668-18	TATA-box	TATA	542	4	+	Arabidopsis thaliana	core promoter element around -30 of transcription start
GmDUF668-18	TATA-box	ATATAA	558	6	+	Brassica oleracea	core promoter element around -30 of transcription start
GmDUF668-18	TATA-box	TATA	559	4	+	Arabidopsis thaliana	core promoter element around -30 of transcription start
GmDUF668-18	TATA-box	ATATAT	584	6	+	Brassica napus	core promoter element around -30 of transcription start
GmDUF668-18	TATA-box	TATA	585	4	+	Arabidopsis thaliana	core promoter element around -30 of transcription start
GmDUF668-18	TATA-box	ATTATA	604	6	+	Brassica napus	core promoter element around -30 of transcription start
GmDUF668-18	TATA-box	TATAA	605	5	-	Arabidopsis thaliana	core promoter element around -30 of transcription start
GmDUF668-18	TATA-box	TATA	606	4	+	Arabidopsis thaliana	core promoter element around -30 of transcription start
GmDUF668-18	TATA-box	TATAA	655	5	-	Arabidopsis thaliana	core promoter element around -30 of transcription start
GmDUF668-18	TATA-box	TATA	656	4	+	Arabidopsis thaliana	core promoter element around -30 of transcription start
GmDUF668-18	TATA-box	TATACA	756	6	-	Helianthus annuus	core promoter element around -30 of transcription start
GmDUF668-18	TATA-box	TATA	758	4	+	Arabidopsis thaliana	core promoter element around -30 of transcription start
GmDUF668-18	TATA-box	ATATAT	819	6	+	Brassica napus	core promoter element around -30 of transcription start
GmDUF668-18	TATA-box	TATA	820	4	+	Arabidopsis thaliana	core promoter element around -30 of transcription start
GmDUF668-18	TATA-box	taTATAAAtc	829	9	-	Arabidopsis thaliana	core promoter element around -30 of transcription start
GmDUF668-18	TATA-box	TATAAAT	830	7	-	Brassica juncea	core promoter element around -30 of transcription start
GmDUF668-18	TATA-box	TATAAA	831	6	-	Helianthus annuus	core promoter element around -30 of transcription start
GmDUF668-18	TATA-box	TATATAA	832	7	-	Arabidopsis thaliana	core promoter element around -30 of transcription start
GmDUF668-18	TATA-box	TATATA	833	6	+	Arabidopsis thaliana	core promoter element around -30 of transcription start
GmDUF668-18	TATA-box	TATA	835	4	+	Arabidopsis thaliana	core promoter element around -30 of transcription start
GmDUF668-18	TATA-box	ATATAT	882	6	+	Brassica napus	core promoter element around -30 of transcription start
GmDUF668-18	TATA-box	TATATA	883	6	+	Arabidopsis thaliana	core promoter element around -30 of transcription start
GmDUF668-18	TATA-box	ATATAA	884	6	+	Brassica oleracea	core promoter element around -30 of transcription start
GmDUF668-18	TATA-box	TATA	885	4	+	Arabidopsis thaliana	core promoter element around -30 of transcription start
GmDUF668-18	TATA-box	ATATAT	934	6	+	Brassica napus	core promoter element around -30 of transcription start
GmDUF668-18	TATA-box	TATA	935	4	+	Arabidopsis thaliana	core promoter element around -30 of transcription start
GmDUF668-18	TATA-box	ATTATA	965	6	+	Brassica napus	core promoter element around -30 of transcription start
GmDUF668-18	TATA-box	TATAA	966	5	-	Arabidopsis thaliana	core promoter element around -30 of transcription start
GmDUF668-18	TATA-box	TATA	967	4	+	Arabidopsis thaliana	core promoter element around -30 of transcription start
GmDUF668-18	TATA-box	ATTATA	991	6	+	Brassica napus	core promoter element around -30 of transcription start
GmDUF668-18	TATA-box	TATAA	992	5	-	Arabidopsis thaliana	core promoter element around -30 of transcription start
GmDUF668-18	TATA-box	TATA	993	4	+	Arabidopsis thaliana	core promoter element around -30 of transcription start
GmDUF668-18	TATA-box	TATAAA	1004	6	-	Helianthus annuus	core promoter element around -30 of transcription start
GmDUF668-18	TATA-box	TATATAA	1005	7	-	Arabidopsis thaliana	core promoter element around -30 of transcription start
GmDUF668-18	TATA-box	TATATA	1006	6	-	Arabidopsis thaliana	core promoter element around -30 of transcription start
GmDUF668-18	TATA-box	ATATAA	1007	6	+	Brassica oleracea	core promoter element around -30 of transcription start
GmDUF668-18	TATA-box	TATA	1008	4	-	Arabidopsis thaliana	core promoter element around -30 of transcription start
GmDUF668-18	TATA-box	ATATAT	1037	6	-	Brassica napus	core promoter element around -30 of transcription start
GmDUF668-18	TATA-box	TATA	1038	4	-	Arabidopsis thaliana	core promoter element around -30 of transcription start
GmDUF668-18	TATA-box	TATAAAA	1053	7	-	Pisum sativum	core promoter element around -30 of transcription start
GmDUF668-18	TATA-box	TATAAA	1054	6	-	Helianthus annuus	core promoter element around -30 of transcription start
GmDUF668-18	TATA-box	TATATAA	1055	7	-	Arabidopsis thaliana	core promoter element around -30 of transcription start
GmDUF668-18	TATA-box	TATATA	1056	6	-	Arabidopsis thaliana	core promoter element around -30 of transcription start
GmDUF668-18	TATA-box	TATA	1058	4	-	Arabidopsis thaliana	core promoter element around -30 of transcription start
GmDUF668-18	TATA-box	TATATTTATATTT	1071	12	-	Avena sativa	core promoter element around -30 of transcription start
GmDUF668-18	TATA-box	ATATAA	1073	6	+	Brassica oleracea	core promoter element around -30 of transcription start
GmDUF668-18	TATA-box	TATA	1074	4	-	Arabidopsis thaliana	core promoter element around -30 of transcription start
GmDUF668-18	TATA-box	taTATAAAtc	1078	9	+	Arabidopsis thaliana	core promoter element around -30 of transcription start
GmDUF668-18	TATA-box	ATATAA	1079	6	+	Brassica oleracea	core promoter element around -30 of transcription start
GmDUF668-18	TATA-box	TATA	1080	4	-	Arabidopsis thaliana	core promoter element around -30 of transcription start
GmDUF668-18	TATA-box	TATA	1094	4	-	Arabidopsis thaliana	core promoter element around -30 of transcription start
GmDUF668-18	TATA-box	TATA	1144	4	-	Arabidopsis thaliana	core promoter element around -30 of transcription start
GmDUF668-18	TATA-box	TATA	1154	4	-	Arabidopsis thaliana	core promoter element around -30 of transcription start
GmDUF668-18	TATA-box	TACAAAA	1163	7	-	Oryza sativa	core promoter element around -30 of transcription start
GmDUF668-18	TATA-box	ATATAA	1199	6	+	Brassica oleracea	core promoter element around -30 of transcription start
GmDUF668-18	TATA-box	TATA	1200	4	-	Arabidopsis thaliana	core promoter element around -30 of transcription start
GmDUF668-18	TATA-box	ATATAT	1232	6	-	Brassica napus	core promoter element around -30 of transcription start
GmDUF668-18	TATA-box	TATA	1233	4	-	Arabidopsis thaliana	core promoter element around -30 of transcription start
GmDUF668-18	TATA-box	ATTATA	1266	6	+	Brassica napus	core promoter element around -30 of transcription start
GmDUF668-18	TATA-box	TATAA	1267	5	-	Arabidopsis thaliana	core promoter element around -30 of transcription start
GmDUF668-18	TATA-box	TATA	1268	4	-	Arabidopsis thaliana	core promoter element around -30 of transcription start
GmDUF668-18	TATA-box	ATTATA	1291	6	+	Brassica napus	core promoter element around -30 of transcription start
GmDUF668-18	TATA-box	TATAA	1292	5	-	Arabidopsis thaliana	core promoter element around -30 of transcription start
GmDUF668-18	TATA-box	TATA	1293	4	-	Arabidopsis thaliana	core promoter element around -30 of transcription start
GmDUF668-18	TATA-box	TATACA	1333	6	-	Helianthus annuus	core promoter element around -30 of transcription start
GmDUF668-18	TATA-box	TATATA	1335	6	-	Arabidopsis thaliana	core promoter element around -30 of transcription start
GmDUF668-18	TATA-box	TATA	1337	4	-	Arabidopsis thaliana	core promoter element around -30 of transcription start
GmDUF668-18	TATA-box	ATATAT	1365	6	-	Brassica napus	core promoter element around -30 of transcription start
GmDUF668-18	TATA-box	TATA	1366	4	-	Arabidopsis thaliana	core promoter element around -30 of transcription start
GmDUF668-18	TATA-box	ATTATA	1369	6	+	Brassica napus	core promoter element around -30 of transcription start
GmDUF668-18	TATA-box	TATAA	1370	5	-	Arabidopsis thaliana	core promoter element around -30 of transcription start
GmDUF668-18	TATA-box	TATA	1371	4	-	Arabidopsis thaliana	core promoter element around -30 of transcription start
GmDUF668-18	TATA-box	TATAAAA	1375	7	-	Pisum sativum	core promoter element around -30 of transcription start
GmDUF668-18	TATA-box	TATAAA	1376	6	-	Helianthus annuus	core promoter element around -30 of transcription start
GmDUF668-18	TATA-box	TATAA	1377	5	-	Arabidopsis thaliana	core promoter element around -30 of transcription start
GmDUF668-18	TATA-box	TATA	1378	4	-	Arabidopsis thaliana	core promoter element around -30 of transcription start
GmDUF668-18	TATA-box	ATTATA	1385	6	+	Brassica napus	core promoter element around -30 of transcription start
GmDUF668-18	TATA-box	TATAA	1386	5	-	Arabidopsis thaliana	core promoter element around -30 of transcription start
GmDUF668-18	TATA-box	TATA	1387	4	-	Arabidopsis thaliana	core promoter element around -30 of transcription start
GmDUF668-18	TATA-box	ATATAT	1416	6	-	Brassica napus	core promoter element around -30 of transcription start
GmDUF668-18	TATA-box	TATA	1417	4	-	Arabidopsis thaliana	core promoter element around -30 of transcription start
GmDUF668-18	TATA-box	ATATAT	1442	6	-	Brassica napus	core promoter element around -30 of transcription start
GmDUF668-18	TATA-box	TATA	1443	4	-	Arabidopsis thaliana	core promoter element around -30 of transcription start
GmDUF668-18	TATA-box	ATATAA	1460	6	+	Brassica oleracea	core promoter element around -30 of transcription start
GmDUF668-18	TATA-box	TATA	1461	4	-	Arabidopsis thaliana	core promoter element around -30 of transcription start
GmDUF668-18	TATA-box	ATATAA	1478	6	+	Brassica oleracea	core promoter element around -30 of transcription start
GmDUF668-18	TATA-box	TATA	1479	4	-	Arabidopsis thaliana	core promoter element around -30 of transcription start
GmDUF668-18	TATA-box	ATTATA	1516	6	+	Brassica napus	core promoter element around -30 of transcription start
GmDUF668-18	TATA-box	TATAA	1517	5	-	Arabidopsis thaliana	core promoter element around -30 of transcription start
GmDUF668-18	TATA-box	TATA	1518	4	-	Arabidopsis thaliana	core promoter element around -30 of transcription start
GmDUF668-18	TATA-box	taTATAAAtc	1537	9	-	Arabidopsis thaliana	core promoter element around -30 of transcription start
GmDUF668-18	TATA-box	TATAAAT	1538	7	-	Brassica juncea	core promoter element around -30 of transcription start
GmDUF668-18	TATA-box	TATAAA	1539	6	-	Helianthus annuus	core promoter element around -30 of transcription start
GmDUF668-18	TATA-box	TATATAA	1540	7	-	Arabidopsis thaliana	core promoter element around -30 of transcription start
GmDUF668-18	TATA-box	TATATA	1541	6	-	Arabidopsis thaliana	core promoter element around -30 of transcription start
GmDUF668-18	TATA-box	ATATAA	1542	6	+	Brassica oleracea	core promoter element around -30 of transcription start
GmDUF668-18	TATA-box	TATA	1543	4	-	Arabidopsis thaliana	core promoter element around -30 of transcription start
GmDUF668-18	TATA-box	ATATAA	1934	6	+	Brassica oleracea	core promoter element around -30 of transcription start
GmDUF668-18	TATA-box	TATA	1935	4	-	Arabidopsis thaliana	core promoter element around -30 of transcription start
GmDUF668-18	Box 4	ATTAAT	229	6	+	Petroselinum crispum	part of a conserved DNA module involved in light responsiveness
GmDUF668-18	Box 4	ATTAAT	302	6	+	Petroselinum crispum	part of a conserved DNA module involved in light responsiveness
GmDUF668-18	Box 4	ATTAAT	378	6	+	Petroselinum crispum	part of a conserved DNA module involved in light responsiveness
GmDUF668-18	Box 4	ATTAAT	529	6	+	Petroselinum crispum	part of a conserved DNA module involved in light responsiveness
GmDUF668-18	Box 4	ATTAAT	554	6	+	Petroselinum crispum	part of a conserved DNA module involved in light responsiveness
GmDUF668-18	Box 4	ATTAAT	1185	6	-	Petroselinum crispum	part of a conserved DNA module involved in light responsiveness
GmDUF668-18	Box 4	ATTAAT	1391	6	-	Petroselinum crispum	part of a conserved DNA module involved in light responsiveness
GmDUF668-18	Box 4	ATTAAT	1755	6	-	Petroselinum crispum	part of a conserved DNA module involved in light responsiveness
GmDUF668-18	Box 4	ATTAAT	1877	6	-	Petroselinum crispum	part of a conserved DNA module involved in light responsiveness
GmDUF668-18	Unnamed__4	CTCC	1643	4	-	Petroselinum hortense
GmDUF668-18	TCT-motif	TCTTAC	94	6	+	Arabidopsis thaliana	part of a light responsive element
GmDUF668-18	MYC	CATTTG	262	6	+	Arabidopsis thaliana
GmDUF668-18		motif_sequence	317	4	-	organism	short_function
GmDUF668-18		motif_sequence	1214	4	-	organism	short_function
GmDUF668-18		motif_sequence	1643	4	-	organism	short_function
GmDUF668-18		motif_sequence	1723	4	-	organism	short_function
GmDUF668-18		motif_sequence	1964	4	-	organism	short_function
GmDUF668-18	GATA-motif	AAGGATAAGG	1432	9	+	Solanum tuberosum	part of a light responsive element
GmDUF668-18	TC-rich repeats	GTTTTCTTAC	90	9	+	Nicotiana tabacum	cis-acting element involved in defense and stress responsiveness
GmDUF668-18	TC-rich repeats	ATTCTCTAAC	157	9	+	Nicotiana tabacum	cis-acting element involved in defense and stress responsiveness
GmDUF668-18	LAMP-element	CTTTATCA	149	8	+	Pisum sativum	part of a light responsive element
GmDUF668-18	P-box	CCTTTTG	1975	7	+	Oryza sativa	gibberellin-responsive element
GmDUF668-18	TCA-element	CCATCTTTTT	1827	9	+	Nicotiana tabacum	cis-acting element involved in salicylic acid responsiveness
GmDUF668-18	MYB-like sequence	TAACCA	1715	6	+	Arabidopsis thaliana
GmDUF668-18	as-1	TGACG	38	5	+	Arabidopsis thaliana
GmDUF668-18	Unnamed__5	TGTAATAATATATTTATATT	1030	18	-	Glycine max cv. Provar	SEF1 factor binding site
GmDUF668-18	ERE	ATTTCATA	455	8	+	Nicotiana glutinos
GmDUF668-18	chs-CMA1a	TTACTTAA	1175	8	+	Daucus carota	part of a light responsive element
GmDUF668-18	WUN-motif	TAATTACTC	887	9	+	Nicotiana glutinosa
GmDUF668-18	WUN-motif	CAATTACAT	1609	9	-	Nicotiana glutinosa
GmDUF668-18	I-box	GTATAAGGCC	651	9	-	Larix laricina	part of a light responsive element
GmDUF668-18	ARE	AAACCA	670	6	+	Zea mays	cis-acting regulatory element essential for the anaerobic induction
GmDUF668-18	ARE	AAACCA	929	6	+	Zea mays	cis-acting regulatory element essential for the anaerobic induction
GmDUF668-18	ABRE	ACGTG	1893	5	+	Arabidopsis thaliana	cis-acting element involved in the abscisic acid responsiveness
GmDUF668-18	TGACG-motif	TGACG	38	5	+	Hordeum vulgare	cis-acting regulatory element involved in the MeJA-responsiveness
GmDUF668-18	AT1-motif	AATTATTTTTTATT	840	13	+	Solanum tuberosum	part of a light responsive module
GmDUF668-18	GA-motif	ATAGATAA	941	8	-	Arabidopsis thaliana	part of a light responsive element
GmDUF668-18	GA-motif	ATAGATAA	1823	8	-	Arabidopsis thaliana	part of a light responsive element
GmDUF668-19	Myb-binding site	CAACAG	101	6	-	Nicotiana tabacum
GmDUF668-19	MRE	AACCTAA	1908	7	+	Petroselinum crispum	MYB binding site involved in light responsiveness
GmDUF668-19	MRE	AACCTAA	1913	7	+	Petroselinum crispum	MYB binding site involved in light responsiveness
GmDUF668-19	Box III	atCATTTTCACt	797	11	-	Pisum sativum	protein binding site
GmDUF668-19	CAAT-box	CAAT	31	4	+	Nicotiana glutinosa
GmDUF668-19	CAAT-box	CAAT	40	4	-	Nicotiana glutinosa
GmDUF668-19	CAAT-box	CAAAT	64	5	+	Pisum sativum	common cis-acting element in promoter and enhancer regions
GmDUF668-19	CAAT-box	CAAT	132	4	+	Nicotiana glutinosa
GmDUF668-19	CAAT-box	CAAT	147	4	-	Nicotiana glutinosa
GmDUF668-19	CAAT-box	CCAAT	232	5	-	Arabidopsis thaliana	common cis-acting element in promoter and enhancer regions
GmDUF668-19	CAAT-box	CCAAT	248	5	-	Arabidopsis thaliana	common cis-acting element in promoter and enhancer regions
GmDUF668-19	CAAT-box	CAAT	280	4	-	Nicotiana glutinosa
GmDUF668-19	CAAT-box	CAAT	296	4	+	Nicotiana glutinosa
GmDUF668-19	CAAT-box	CAAT	317	4	-	Nicotiana glutinosa
GmDUF668-19	CAAT-box	CAAT	332	4	+	Nicotiana glutinosa
GmDUF668-19	CAAT-box	CAAT	352	4	+	Nicotiana glutinosa
GmDUF668-19	CAAT-box	CAAAT	359	5	+	Pisum sativum	common cis-acting element in promoter and enhancer regions
GmDUF668-19	CAAT-box	CAAAT	471	5	-	Pisum sativum	common cis-acting element in promoter and enhancer regions
GmDUF668-19	CAAT-box	CAAT	529	4	+	Nicotiana glutinosa
GmDUF668-19	CAAT-box	CAAAT	555	5	+	Pisum sativum	common cis-acting element in promoter and enhancer regions
GmDUF668-19	CAAT-box	CAAT	558	4	-	Nicotiana glutinosa
GmDUF668-19	CAAT-box	CAAT	581	4	+	Nicotiana glutinosa
GmDUF668-19	CAAT-box	CAAAT	597	5	-	Pisum sativum	common cis-acting element in promoter and enhancer regions
GmDUF668-19	CAAT-box	CAAT	640	4	+	Nicotiana glutinosa
GmDUF668-19	CAAT-box	CAAAT	746	5	+	Pisum sativum	common cis-acting element in promoter and enhancer regions
GmDUF668-19	CAAT-box	CAAT	830	4	+	Nicotiana glutinosa
GmDUF668-19	CAAT-box	CAAAT	863	5	+	Pisum sativum	common cis-acting element in promoter and enhancer regions
GmDUF668-19	CAAT-box	CAAAT	941	5	-	Pisum sativum	common cis-acting element in promoter and enhancer regions
GmDUF668-19	CAAT-box	CAAT	948	4	-	Nicotiana glutinosa
GmDUF668-19	CAAT-box	CAAAT	1018	5	+	Pisum sativum	common cis-acting element in promoter and enhancer regions
GmDUF668-19	CAAT-box	CAAT	1024	4	-	Nicotiana glutinosa
GmDUF668-19	CAAT-box	CAAAT	1029	5	+	Pisum sativum	common cis-acting element in promoter and enhancer regions
GmDUF668-19	CAAT-box	CAAAT	1055	5	-	Pisum sativum	common cis-acting element in promoter and enhancer regions
GmDUF668-19	CAAT-box	CAAT	1069	4	+	Nicotiana glutinosa
GmDUF668-19	CAAT-box	CAAT	1115	4	+	Nicotiana glutinosa
GmDUF668-19	CAAT-box	CAAT	1117	4	-	Nicotiana glutinosa
GmDUF668-19	CAAT-box	CAAT	1214	4	+	Nicotiana glutinosa
GmDUF668-19	CAAT-box	CAAT	1216	4	-	Nicotiana glutinosa
GmDUF668-19	CAAT-box	CAAT	1255	4	+	Nicotiana glutinosa
GmDUF668-19	CAAT-box	CAAT	1269	4	+	Nicotiana glutinosa
GmDUF668-19	CAAT-box	CAAT	1291	4	-	Nicotiana glutinosa
GmDUF668-19	CAAT-box	CAAT	1305	4	-	Nicotiana glutinosa
GmDUF668-19	CAAT-box	CAAAT	1348	5	+	Pisum sativum	common cis-acting element in promoter and enhancer regions
GmDUF668-19	CAAT-box	CAAAT	1351	5	-	Pisum sativum	common cis-acting element in promoter and enhancer regions
GmDUF668-19	CAAT-box	CAAT	1398	4	-	Nicotiana glutinosa
GmDUF668-19	CAAT-box	CAAT	1451	4	+	Nicotiana glutinosa
GmDUF668-19	CAAT-box	CAAT	1463	4	-	Nicotiana glutinosa
GmDUF668-19	CAAT-box	CAAAT	1535	5	-	Pisum sativum	common cis-acting element in promoter and enhancer regions
GmDUF668-19	CAAT-box	CAAT	1612	4	+	Nicotiana glutinosa
GmDUF668-19	CAAT-box	CCAAT	1623	5	+	Arabidopsis thaliana	common cis-acting element in promoter and enhancer regions
GmDUF668-19	CAAT-box	CAAT	1624	4	+	Nicotiana glutinosa
GmDUF668-19	CAAT-box	CAAT	1637	4	-	Nicotiana glutinosa
GmDUF668-19	CAAT-box	CAAAT	1715	5	-	Pisum sativum	common cis-acting element in promoter and enhancer regions
GmDUF668-19	CAAT-box	CAAAT	1736	5	-	Pisum sativum	common cis-acting element in promoter and enhancer regions
GmDUF668-19	CAAT-box	CAAT	1755	4	+	Nicotiana glutinosa
GmDUF668-19	CAAT-box	CAAAT	1783	5	+	Pisum sativum	common cis-acting element in promoter and enhancer regions
GmDUF668-19	CAAT-box	CAAAT	1796	5	+	Pisum sativum	common cis-acting element in promoter and enhancer regions
GmDUF668-19	CAAT-box	CAAAT	1831	5	-	Pisum sativum	common cis-acting element in promoter and enhancer regions
GmDUF668-19	CAAT-box	CAAT	1948	4	+	Nicotiana glutinosa
GmDUF668-19	CAAT-box	CAAT	1954	4	-	Nicotiana glutinosa
GmDUF668-19	CAAT-box	CAAT	1975	4	-	Nicotiana glutinosa
GmDUF668-19	AT~TATA-box	TATATA	1423	6	-	Arabidopsis thaliana
GmDUF668-19	AT~TATA-box	TATATA	1425	6	-	Arabidopsis thaliana
GmDUF668-19	AT~TATA-box	TATATA	1852	6	-	Arabidopsis thaliana
GmDUF668-19	GT1-motif	GGTTAA	1194	6	-	Arabidopsis thaliana	light responsive element
GmDUF668-19	MYB	CAACAG	101	6	-	Arabidopsis thaliana
GmDUF668-19	MYB	TAACCA	649	6	+	Arabidopsis thaliana
GmDUF668-19	MYB	TAACCA	1856	6	+	Arabidopsis thaliana
GmDUF668-19	Myb	CAACTG	261	6	+	Arabidopsis thaliana
GmDUF668-19	Myc	TCTCTTA	1156	7	-	Arabidopsis thaliana
GmDUF668-19	Unnamed__6	taTAAATATct	1423	10	+	Zea mays
GmDUF668-19	O2-site	GATGA(C/T)(A/G)TG(A/G)	1590	8	-	Zea mays	cis-acting regulatory element involved in zein metabolism regulation
GmDUF668-19	Unnamed__2	CCCCGG	499	6	-	Zea mays
GmDUF668-19	Unnamed__2	AACCTAACCT	1908	10	+	Petroselinum hortense
GmDUF668-19	G-Box	CACGTT	1169	6	-	Pisum sativum	cis-acting regulatory element involved in light responsiveness
GmDUF668-19	G-Box	CACGTG	1723	6	-	Pisum sativum	cis-acting regulatory element involved in light responsiveness
GmDUF668-19	G-box	CACGTC	1294	6	-	Zea mays	cis-acting regulatory element involved in light responsiveness
GmDUF668-19	G-box	TAACACGTAG	1387	9	+	Brassica oleracea	cis-acting regulatory element involved in light responsiveness
GmDUF668-19	G-box	tgACACGTGGCA	1720	11	-	Lycopersicon esculentum	cis-acting regulatory element involved in light responsiveness
GmDUF668-19	G-box	CACGTG	1723	6	-	Arabidopsis thaliana	cis-acting regulatory element involved in light responsiveness
GmDUF668-19	TGA-element	AACGAC	1943	6	+	Brassica oleracea	auxin-responsive element
GmDUF668-19	GARE-motif	TCTGTTG	100	7	+	Brassica oleracea	gibberellin-responsive element
GmDUF668-19	CGTCA-motif	CGTCA	1293	5	-	Hordeum vulgare	cis-acting regulatory element involved in the MeJA-responsiveness
GmDUF668-19	3-AF1 binding site	TAAGAGAGGAA	1986	10	+	Solanum tuberosum	light responsive element
GmDUF668-19	MBS	CAACTG	261	6	+	Arabidopsis thaliana	MYB binding site involved in drought-inducibility
GmDUF668-19	Box 4	ATTAAT	1805	6	-	Petroselinum crispum	part of a conserved DNA module involved in light responsiveness
GmDUF668-19	MYC	CATTTG	470	6	+	Arabidopsis thaliana
GmDUF668-19	MYC	CATGTG	974	6	-	Arabidopsis thaliana
GmDUF668-19	MYC	CAATTG	1115	6	-	Arabidopsis thaliana
GmDUF668-19	MYC	CAATTG	1214	6	-	Arabidopsis thaliana
GmDUF668-19	MYC	CATGTG	1488	6	+	Arabidopsis thaliana
GmDUF668-19	TCT-motif	TCTTAC	157	6	+	Arabidopsis thaliana	part of a light responsive element
GmDUF668-19	Unnamed__4	CTCC	251	4	-	Petroselinum hortense
GmDUF668-19	Unnamed__4	CTCC	1004	4	+	Petroselinum hortense
GmDUF668-19	Unnamed__4	CTCC	1317	4	-	Petroselinum hortense
GmDUF668-19	Unnamed__4	CTCC	1883	4	+	Petroselinum hortense
GmDUF668-19	Unnamed__4	CTCC	1988	4	-	Petroselinum hortense
GmDUF668-19	TATA-box	ATATAA	22	6	+	Brassica oleracea	core promoter element around -30 of transcription start
GmDUF668-19	TATA-box	TATA	23	4	+	Arabidopsis thaliana	core promoter element around -30 of transcription start
GmDUF668-19	TATA-box	TATACA	34	6	-	Helianthus annuus	core promoter element around -30 of transcription start
GmDUF668-19	TATA-box	TATA	36	4	+	Arabidopsis thaliana	core promoter element around -30 of transcription start
GmDUF668-19	TATA-box	ATTATA	84	6	+	Brassica napus	core promoter element around -30 of transcription start
GmDUF668-19	TATA-box	TATAA	85	5	-	Arabidopsis thaliana	core promoter element around -30 of transcription start
GmDUF668-19	TATA-box	TATA	86	4	+	Arabidopsis thaliana	core promoter element around -30 of transcription start
GmDUF668-19	TATA-box	TATTTAAA	135	8	+	Arabidopsis thaliana	core promoter element around -30 of transcription start
GmDUF668-19	TATA-box	TATA	418	4	+	Arabidopsis thaliana	core promoter element around -30 of transcription start
GmDUF668-19	TATA-box	TATA	571	4	+	Arabidopsis thaliana	core promoter element around -30 of transcription start
GmDUF668-19	TATA-box	TATA	624	4	+	Arabidopsis thaliana	core promoter element around -30 of transcription start
GmDUF668-19	TATA-box	TATTTAAA	643	8	-	Arabidopsis thaliana	core promoter element around -30 of transcription start
GmDUF668-19	TATA-box	TATACA	855	6	-	Helianthus annuus	core promoter element around -30 of transcription start
GmDUF668-19	TATA-box	TATA	857	4	+	Arabidopsis thaliana	core promoter element around -30 of transcription start
GmDUF668-19	TATA-box	TATATA	1423	6	-	Arabidopsis thaliana	core promoter element around -30 of transcription start
GmDUF668-19	TATA-box	ATATAT	1424	6	-	Brassica napus	core promoter element around -30 of transcription start
GmDUF668-19	TATA-box	TATATA	1425	6	-	Arabidopsis thaliana	core promoter element around -30 of transcription start
GmDUF668-19	TATA-box	ATATAT	1426	6	-	Brassica napus	core promoter element around -30 of transcription start
GmDUF668-19	TATA-box	TATA	1427	4	-	Arabidopsis thaliana	core promoter element around -30 of transcription start
GmDUF668-19	TATA-box	TATAA	1442	5	-	Arabidopsis thaliana	core promoter element around -30 of transcription start
GmDUF668-19	TATA-box	TATA	1443	4	-	Arabidopsis thaliana	core promoter element around -30 of transcription start
GmDUF668-19	TATA-box	ATTATA	1467	6	+	Brassica napus	core promoter element around -30 of transcription start
GmDUF668-19	TATA-box	TATAA	1468	5	-	Arabidopsis thaliana	core promoter element around -30 of transcription start
GmDUF668-19	TATA-box	TATA	1469	4	-	Arabidopsis thaliana	core promoter element around -30 of transcription start
GmDUF668-19	TATA-box	ATATAA	1473	6	+	Brassica oleracea	core promoter element around -30 of transcription start
GmDUF668-19	TATA-box	TATA	1474	4	-	Arabidopsis thaliana	core promoter element around -30 of transcription start
GmDUF668-19	TATA-box	TATA	1578	4	-	Arabidopsis thaliana	core promoter element around -30 of transcription start
GmDUF668-19	TATA-box	TATA	1586	4	-	Arabidopsis thaliana	core promoter element around -30 of transcription start
GmDUF668-19	TATA-box	taTATAAAtc	1663	9	-	Arabidopsis thaliana	core promoter element around -30 of transcription start
GmDUF668-19	TATA-box	TATTTAAA	1665	8	-	Arabidopsis thaliana	core promoter element around -30 of transcription start
GmDUF668-19	TATA-box	TATATTTATATTT	1706	12	+	Avena sativa	core promoter element around -30 of transcription start
GmDUF668-19	TATA-box	taTATAAAtc	1708	9	-	Arabidopsis thaliana	core promoter element around -30 of transcription start
GmDUF668-19	TATA-box	TATAAAT	1709	7	-	Brassica juncea	core promoter element around -30 of transcription start
GmDUF668-19	TATA-box	TATAAA	1710	6	-	Helianthus annuus	core promoter element around -30 of transcription start
GmDUF668-19	TATA-box	TATAA	1711	5	-	Arabidopsis thaliana	core promoter element around -30 of transcription start
GmDUF668-19	TATA-box	TATA	1712	4	-	Arabidopsis thaliana	core promoter element around -30 of transcription start
GmDUF668-19	TATA-box	ATTATA	1850	6	+	Brassica napus	core promoter element around -30 of transcription start
GmDUF668-19	TATA-box	TATATAA	1851	7	-	Arabidopsis thaliana	core promoter element around -30 of transcription start
GmDUF668-19	TATA-box	TATATA	1852	6	-	Arabidopsis thaliana	core promoter element around -30 of transcription start
GmDUF668-19	TATA-box	ATATAA	1853	6	+	Brassica oleracea	core promoter element around -30 of transcription start
GmDUF668-19	TATA-box	TATA	1854	4	-	Arabidopsis thaliana	core promoter element around -30 of transcription start
GmDUF668-19	TATA-box	TATAAAA	1871	7	-	Pisum sativum	core promoter element around -30 of transcription start
GmDUF668-19	TATA-box	TATAAA	1872	6	-	Helianthus annuus	core promoter element around -30 of transcription start
GmDUF668-19	TATA-box	TATAA	1873	5	-	Arabidopsis thaliana	core promoter element around -30 of transcription start
GmDUF668-19	TATA-box	TATA	1874	4	-	Arabidopsis thaliana	core promoter element around -30 of transcription start
GmDUF668-19	TATA-box	ATATAA	1904	6	+	Brassica oleracea	core promoter element around -30 of transcription start
GmDUF668-19	TATA-box	TATA	1905	4	-	Arabidopsis thaliana	core promoter element around -30 of transcription start
GmDUF668-19	as-1	TGACG	1293	5	+	Arabidopsis thaliana
GmDUF668-19	AAGAA-motif	GAAAGAA	14	7	-	Avena sativa
GmDUF668-19	AAGAA-motif	gGTAAAGAAA	1894	9	-	Avena sativa
GmDUF668-19	GATA-motif	AAGATAAGATT	1756	10	-	Arabidopsis thaliana	part of a light responsive element
GmDUF668-19		motif_sequence	110	4	-	organism	short_function
GmDUF668-19		motif_sequence	184	4	+	organism	short_function
GmDUF668-19		motif_sequence	236	4	-	organism	short_function
GmDUF668-19		motif_sequence	438	4	-	organism	short_function
GmDUF668-19		motif_sequence	807	4	+	organism	short_function
GmDUF668-19		motif_sequence	1008	4	+	organism	short_function
GmDUF668-19		motif_sequence	1281	4	-	organism	short_function
GmDUF668-19		motif_sequence	1364	4	-	organism	short_function
GmDUF668-19		motif_sequence	1489	4	+	organism	short_function
GmDUF668-19		motif_sequence	1539	4	-	organism	short_function
GmDUF668-19		motif_sequence	1640	4	-	organism	short_function
GmDUF668-19		motif_sequence	1684	4	-	organism	short_function
GmDUF668-19		motif_sequence	1773	4	+	organism	short_function
GmDUF668-19		motif_sequence	1988	4	-	organism	short_function
GmDUF668-19	MYB-like sequence	TAACCA	649	6	+	Arabidopsis thaliana
GmDUF668-19	MYB-like sequence	TAACCA	1856	6	+	Arabidopsis thaliana
GmDUF668-19	TCA-element	CCATCTTTTT	673	9	+	Nicotiana tabacum	cis-acting element involved in salicylic acid responsiveness
GmDUF668-19	TCA-element	CCATCTTTTT	696	9	+	Nicotiana tabacum	cis-acting element involved in salicylic acid responsiveness
GmDUF668-19	ERE	ATTTCATA	547	8	+	Nicotiana glutinos
GmDUF668-19	WUN-motif	AAATTTCTT	1077	9	-	Nicotiana glutinosa
GmDUF668-19	WUN-motif	AAATTTCCT	1080	9	+	Brassica oleracea	wound-responsive element
GmDUF668-19	Unnamed__1	CGTGG	1296	5	+	Zea mays
GmDUF668-19	ARE	AAACCA	657	6	+	Zea mays	cis-acting regulatory element essential for the anaerobic induction
GmDUF668-19	ARE	AAACCA	670	6	+	Zea mays	cis-acting regulatory element essential for the anaerobic induction
GmDUF668-19	I-box	TGATAATGT	305	9	-	Solanum tuberosum	part of a light responsive element
GmDUF668-19	TGACG-motif	TGACG	1293	5	+	Hordeum vulgare	cis-acting regulatory element involved in the MeJA-responsiveness
GmDUF668-19	W box	TTGACC	559	6	+	Arabidopsis thaliana
GmDUF668-19	W box	TTGACC	1898	6	+	Arabidopsis thaliana
GmDUF668-19	AT1-motif	AATTATTTTTTATT	724	13	-	Solanum tuberosum	part of a light responsive module
GmDUF668-19	ABRE	ACGTG	1170	5	+	Arabidopsis thaliana	cis-acting element involved in the abscisic acid responsiveness
GmDUF668-19	ABRE	ACGTG	1295	5	+	Arabidopsis thaliana	cis-acting element involved in the abscisic acid responsiveness
GmDUF668-19	ABRE	CGCACGTGTC	1721	9	+	Hordeum vulgare	cis-acting element involved in the abscisic acid responsiveness
GmDUF668-19	ABRE	CACGTG	1723	6	-	Arabidopsis thaliana	cis-acting element involved in the abscisic acid responsiveness
GmDUF668-19	ABRE	ACGTG	1724	5	+	Arabidopsis thaliana	cis-acting element involved in the abscisic acid responsiveness
GmDUF668-2	CGTCA-motif	CGTCA	386	5	+	Hordeum vulgare	cis-acting regulatory element involved in the MeJA-responsiveness
GmDUF668-2	CGTCA-motif	CGTCA	1860	5	-	Hordeum vulgare	cis-acting regulatory element involved in the MeJA-responsiveness
GmDUF668-2	G-box	TACGTG	1647	6	+	Arabidopsis thaliana	cis-acting regulatory element involved in light responsiveness
GmDUF668-2	ABRE4	CACGTA	1647	6	-	Zea mays
GmDUF668-2	TATA-box	ATTATA	78	6	+	Brassica napus	core promoter element around -30 of transcription start
GmDUF668-2	TATA-box	TATAA	79	5	-	Arabidopsis thaliana	core promoter element around -30 of transcription start
GmDUF668-2	TATA-box	TATA	80	4	+	Arabidopsis thaliana	core promoter element around -30 of transcription start
GmDUF668-2	TATA-box	TATACA	100	6	-	Helianthus annuus	core promoter element around -30 of transcription start
GmDUF668-2	TATA-box	TATA	102	4	+	Arabidopsis thaliana	core promoter element around -30 of transcription start
GmDUF668-2	TATA-box	ATTATA	132	6	+	Brassica napus	core promoter element around -30 of transcription start
GmDUF668-2	TATA-box	TATAA	133	5	-	Arabidopsis thaliana	core promoter element around -30 of transcription start
GmDUF668-2	TATA-box	TATA	134	4	+	Arabidopsis thaliana	core promoter element around -30 of transcription start
GmDUF668-2	TATA-box	TATA	153	4	+	Arabidopsis thaliana	core promoter element around -30 of transcription start
GmDUF668-2	TATA-box	ATTATA	358	6	+	Brassica napus	core promoter element around -30 of transcription start
GmDUF668-2	TATA-box	TATAA	359	5	-	Arabidopsis thaliana	core promoter element around -30 of transcription start
GmDUF668-2	TATA-box	TATA	360	4	+	Arabidopsis thaliana	core promoter element around -30 of transcription start
GmDUF668-2	TATA-box	TATA	561	4	+	Arabidopsis thaliana	core promoter element around -30 of transcription start
GmDUF668-2	TATA-box	ATATAT	656	6	+	Brassica napus	core promoter element around -30 of transcription start
GmDUF668-2	TATA-box	TATATA	657	6	+	Arabidopsis thaliana	core promoter element around -30 of transcription start
GmDUF668-2	TATA-box	ATATAT	658	6	+	Brassica napus	core promoter element around -30 of transcription start
GmDUF668-2	TATA-box	TATATA	659	6	+	Arabidopsis thaliana	core promoter element around -30 of transcription start
GmDUF668-2	TATA-box	ATATAT	660	6	+	Brassica napus	core promoter element around -30 of transcription start
GmDUF668-2	TATA-box	TATATA	661	6	+	Arabidopsis thaliana	core promoter element around -30 of transcription start
GmDUF668-2	TATA-box	ATATAT	662	6	+	Brassica napus	core promoter element around -30 of transcription start
GmDUF668-2	TATA-box	TATATA	663	6	+	Arabidopsis thaliana	core promoter element around -30 of transcription start
GmDUF668-2	TATA-box	ATATAT	664	6	+	Brassica napus	core promoter element around -30 of transcription start
GmDUF668-2	TATA-box	TATATA	665	6	+	Arabidopsis thaliana	core promoter element around -30 of transcription start
GmDUF668-2	TATA-box	ATATAT	666	6	+	Brassica napus	core promoter element around -30 of transcription start
GmDUF668-2	TATA-box	TATATA	667	6	+	Arabidopsis thaliana	core promoter element around -30 of transcription start
GmDUF668-2	TATA-box	ATATAT	668	6	+	Brassica napus	core promoter element around -30 of transcription start
GmDUF668-2	TATA-box	TATATA	669	6	+	Arabidopsis thaliana	core promoter element around -30 of transcription start
GmDUF668-2	TATA-box	ATATAT	670	6	+	Brassica napus	core promoter element around -30 of transcription start
GmDUF668-2	TATA-box	TATATA	671	6	+	Arabidopsis thaliana	core promoter element around -30 of transcription start
GmDUF668-2	TATA-box	ATATAT	672	6	+	Brassica napus	core promoter element around -30 of transcription start
GmDUF668-2	TATA-box	TATATA	673	6	+	Arabidopsis thaliana	core promoter element around -30 of transcription start
GmDUF668-2	TATA-box	ATATAT	674	6	+	Brassica napus	core promoter element around -30 of transcription start
GmDUF668-2	TATA-box	TATATA	675	6	+	Arabidopsis thaliana	core promoter element around -30 of transcription start
GmDUF668-2	TATA-box	ATATAT	676	6	+	Brassica napus	core promoter element around -30 of transcription start
GmDUF668-2	TATA-box	TATATA	677	6	+	Arabidopsis thaliana	core promoter element around -30 of transcription start
GmDUF668-2	TATA-box	ATATAT	678	6	+	Brassica napus	core promoter element around -30 of transcription start
GmDUF668-2	TATA-box	TATATA	679	6	+	Arabidopsis thaliana	core promoter element around -30 of transcription start
GmDUF668-2	TATA-box	ATATAT	680	6	+	Brassica napus	core promoter element around -30 of transcription start
GmDUF668-2	TATA-box	TATATA	681	6	+	Arabidopsis thaliana	core promoter element around -30 of transcription start
GmDUF668-2	TATA-box	ATATAT	682	6	+	Brassica napus	core promoter element around -30 of transcription start
GmDUF668-2	TATA-box	TATATA	683	6	+	Arabidopsis thaliana	core promoter element around -30 of transcription start
GmDUF668-2	TATA-box	ATATAT	684	6	+	Brassica napus	core promoter element around -30 of transcription start
GmDUF668-2	TATA-box	TATATA	685	6	+	Arabidopsis thaliana	core promoter element around -30 of transcription start
GmDUF668-2	TATA-box	ATATAT	686	6	+	Brassica napus	core promoter element around -30 of transcription start
GmDUF668-2	TATA-box	TATATA	687	6	+	Arabidopsis thaliana	core promoter element around -30 of transcription start
GmDUF668-2	TATA-box	ATATAT	688	6	+	Brassica napus	core promoter element around -30 of transcription start
GmDUF668-2	TATA-box	TATATA	689	6	+	Arabidopsis thaliana	core promoter element around -30 of transcription start
GmDUF668-2	TATA-box	ATATAT	690	6	+	Brassica napus	core promoter element around -30 of transcription start
GmDUF668-2	TATA-box	TATATA	691	6	+	Arabidopsis thaliana	core promoter element around -30 of transcription start
GmDUF668-2	TATA-box	ATATAT	692	6	+	Brassica napus	core promoter element around -30 of transcription start
GmDUF668-2	TATA-box	TATATA	693	6	+	Arabidopsis thaliana	core promoter element around -30 of transcription start
GmDUF668-2	TATA-box	ATATAT	694	6	+	Brassica napus	core promoter element around -30 of transcription start
GmDUF668-2	TATA-box	TATATA	695	6	+	Arabidopsis thaliana	core promoter element around -30 of transcription start
GmDUF668-2	TATA-box	ATATAT	696	6	+	Brassica napus	core promoter element around -30 of transcription start
GmDUF668-2	TATA-box	TATATA	697	6	+	Arabidopsis thaliana	core promoter element around -30 of transcription start
GmDUF668-2	TATA-box	TATA	699	4	+	Arabidopsis thaliana	core promoter element around -30 of transcription start
GmDUF668-2	TATA-box	TATACA	833	6	-	Helianthus annuus	core promoter element around -30 of transcription start
GmDUF668-2	TATA-box	TATATA	835	6	+	Arabidopsis thaliana	core promoter element around -30 of transcription start
GmDUF668-2	TATA-box	ATATAT	836	6	+	Brassica napus	core promoter element around -30 of transcription start
GmDUF668-2	TATA-box	TATATA	837	6	+	Arabidopsis thaliana	core promoter element around -30 of transcription start
GmDUF668-2	TATA-box	ATATAA	838	6	+	Brassica oleracea	core promoter element around -30 of transcription start
GmDUF668-2	TATA-box	TATA	839	4	+	Arabidopsis thaliana	core promoter element around -30 of transcription start
GmDUF668-2	TATA-box	TATAA	846	5	-	Arabidopsis thaliana	core promoter element around -30 of transcription start
GmDUF668-2	TATA-box	TATA	847	4	+	Arabidopsis thaliana	core promoter element around -30 of transcription start
GmDUF668-2	TATA-box	ATATAT	858	6	+	Brassica napus	core promoter element around -30 of transcription start
GmDUF668-2	TATA-box	TATATA	859	6	+	Arabidopsis thaliana	core promoter element around -30 of transcription start
GmDUF668-2	TATA-box	TATA	861	4	+	Arabidopsis thaliana	core promoter element around -30 of transcription start
GmDUF668-2	TATA-box	TATA	965	4	+	Arabidopsis thaliana	core promoter element around -30 of transcription start
GmDUF668-2	TATA-box	TATAAAA	1178	7	-	Pisum sativum	core promoter element around -30 of transcription start
GmDUF668-2	TATA-box	TATAAA	1179	6	-	Helianthus annuus	core promoter element around -30 of transcription start
GmDUF668-2	TATA-box	TATAA	1180	5	-	Arabidopsis thaliana	core promoter element around -30 of transcription start
GmDUF668-2	TATA-box	TATA	1181	4	-	Arabidopsis thaliana	core promoter element around -30 of transcription start
GmDUF668-2	TATA-box	ATATAT	1243	6	-	Brassica napus	core promoter element around -30 of transcription start
GmDUF668-2	TATA-box	TATATA	1244	6	-	Arabidopsis thaliana	core promoter element around -30 of transcription start
GmDUF668-2	TATA-box	ATATAT	1245	6	-	Brassica napus	core promoter element around -30 of transcription start
GmDUF668-2	TATA-box	TATATA	1246	6	-	Arabidopsis thaliana	core promoter element around -30 of transcription start
GmDUF668-2	TATA-box	ATATAT	1247	6	-	Brassica napus	core promoter element around -30 of transcription start
GmDUF668-2	TATA-box	TATATA	1248	6	-	Arabidopsis thaliana	core promoter element around -30 of transcription start
GmDUF668-2	TATA-box	ATATAT	1249	6	-	Brassica napus	core promoter element around -30 of transcription start
GmDUF668-2	TATA-box	TATATA	1250	6	-	Arabidopsis thaliana	core promoter element around -30 of transcription start
GmDUF668-2	TATA-box	ATATAT	1251	6	-	Brassica napus	core promoter element around -30 of transcription start
GmDUF668-2	TATA-box	TATATA	1252	6	-	Arabidopsis thaliana	core promoter element around -30 of transcription start
GmDUF668-2	TATA-box	ATATAT	1253	6	-	Brassica napus	core promoter element around -30 of transcription start
GmDUF668-2	TATA-box	TATATA	1254	6	-	Arabidopsis thaliana	core promoter element around -30 of transcription start
GmDUF668-2	TATA-box	ATATAT	1255	6	-	Brassica napus	core promoter element around -30 of transcription start
GmDUF668-2	TATA-box	TATATA	1256	6	-	Arabidopsis thaliana	core promoter element around -30 of transcription start
GmDUF668-2	TATA-box	ATATAT	1257	6	-	Brassica napus	core promoter element around -30 of transcription start
GmDUF668-2	TATA-box	TATATA	1258	6	-	Arabidopsis thaliana	core promoter element around -30 of transcription start
GmDUF668-2	TATA-box	ATATAT	1259	6	-	Brassica napus	core promoter element around -30 of transcription start
GmDUF668-2	TATA-box	TATATA	1260	6	-	Arabidopsis thaliana	core promoter element around -30 of transcription start
GmDUF668-2	TATA-box	ATATAT	1261	6	-	Brassica napus	core promoter element around -30 of transcription start
GmDUF668-2	TATA-box	TATATA	1262	6	-	Arabidopsis thaliana	core promoter element around -30 of transcription start
GmDUF668-2	TATA-box	ATATAT	1263	6	-	Brassica napus	core promoter element around -30 of transcription start
GmDUF668-2	TATA-box	TATA	1264	4	-	Arabidopsis thaliana	core promoter element around -30 of transcription start
GmDUF668-2	TATA-box	ATATAA	1276	6	+	Brassica oleracea	core promoter element around -30 of transcription start
GmDUF668-2	TATA-box	TATA	1277	4	-	Arabidopsis thaliana	core promoter element around -30 of transcription start
GmDUF668-2	TATA-box	ATATAT	1287	6	-	Brassica napus	core promoter element around -30 of transcription start
GmDUF668-2	TATA-box	TATA	1288	4	-	Arabidopsis thaliana	core promoter element around -30 of transcription start
GmDUF668-2	TATA-box	TACATAAA	1339	8	-	Oryza sativa	core promoter element around -30 of transcription start
GmDUF668-2	TATA-box	TATA	1424	4	-	Arabidopsis thaliana	core promoter element around -30 of transcription start
GmDUF668-2	TATA-box	TATA	1436	4	-	Arabidopsis thaliana	core promoter element around -30 of transcription start
GmDUF668-2	TATA-box	ATATAA	1445	6	+	Brassica oleracea	core promoter element around -30 of transcription start
GmDUF668-2	TATA-box	TATA	1446	4	-	Arabidopsis thaliana	core promoter element around -30 of transcription start
GmDUF668-2	TATA-box	TATAAAA	1459	7	-	Pisum sativum	core promoter element around -30 of transcription start
GmDUF668-2	TATA-box	TATAAA	1460	6	-	Helianthus annuus	core promoter element around -30 of transcription start
GmDUF668-2	TATA-box	TATAA	1461	5	-	Arabidopsis thaliana	core promoter element around -30 of transcription start
GmDUF668-2	TATA-box	TATA	1462	4	-	Arabidopsis thaliana	core promoter element around -30 of transcription start
GmDUF668-2	TATA-box	ATATAT	1567	6	-	Brassica napus	core promoter element around -30 of transcription start
GmDUF668-2	TATA-box	TATA	1568	4	-	Arabidopsis thaliana	core promoter element around -30 of transcription start
GmDUF668-2	TATA-box	TATA	1617	4	-	Arabidopsis thaliana	core promoter element around -30 of transcription start
GmDUF668-2	TATA-box	TATA	1694	4	-	Arabidopsis thaliana	core promoter element around -30 of transcription start
GmDUF668-2	TATA-box	TATA	1798	4	-	Arabidopsis thaliana	core promoter element around -30 of transcription start
GmDUF668-2	TATA-box	ATTATA	1981	6	+	Brassica napus	core promoter element around -30 of transcription start
GmDUF668-2	TATA-box	TATAA	1982	5	-	Arabidopsis thaliana	core promoter element around -30 of transcription start
GmDUF668-2	TATA-box	TATA	1983	4	-	Arabidopsis thaliana	core promoter element around -30 of transcription start
GmDUF668-2	Box 4	ATTAAT	72	6	+	Petroselinum crispum	part of a conserved DNA module involved in light responsiveness
GmDUF668-2	Box 4	ATTAAT	265	6	+	Petroselinum crispum	part of a conserved DNA module involved in light responsiveness
GmDUF668-2	Box 4	ATTAAT	1973	6	-	Petroselinum crispum	part of a conserved DNA module involved in light responsiveness
GmDUF668-2	Box 4	ATTAAT	1977	6	-	Petroselinum crispum	part of a conserved DNA module involved in light responsiveness
GmDUF668-2	3-AF1 binding site	TAAGAGAGGAA	374	10	-	Solanum tuberosum	light responsive element
GmDUF668-2	STRE	AGGGG	181	5	-	Arabidopsis thaliana
GmDUF668-2	Unnamed__4	CTCC	66	4	+	Petroselinum hortense
GmDUF668-2	Unnamed__4	CTCC	523	4	+	Petroselinum hortense
GmDUF668-2	Unnamed__4	CTCC	1085	4	-	Petroselinum hortense
GmDUF668-2	Unnamed__4	CTCC	1783	4	+	Petroselinum hortense
GmDUF668-2	TCT-motif	TCTTAC	380	6	+	Arabidopsis thaliana	part of a light responsive element
GmDUF668-2	MYC	CATTTG	822	6	+	Arabidopsis thaliana
GmDUF668-2	MYC	CATGTG	887	6	-	Arabidopsis thaliana
GmDUF668-2	MYC	CATGTG	904	6	-	Arabidopsis thaliana
GmDUF668-2	MYC	CATGTG	914	6	+	Arabidopsis thaliana
GmDUF668-2	MYC	CATTTG	997	6	+	Arabidopsis thaliana
GmDUF668-2	MYC	CATGTG	1046	6	+	Arabidopsis thaliana
GmDUF668-2	MYC	CATTTG	1913	6	+	Arabidopsis thaliana
GmDUF668-2	AT~TATA-box	TATATA	657	6	+	Arabidopsis thaliana
GmDUF668-2	AT~TATA-box	TATATA	659	6	+	Arabidopsis thaliana
GmDUF668-2	AT~TATA-box	TATATA	661	6	+	Arabidopsis thaliana
GmDUF668-2	AT~TATA-box	TATATA	663	6	+	Arabidopsis thaliana
GmDUF668-2	AT~TATA-box	TATATA	665	6	+	Arabidopsis thaliana
GmDUF668-2	AT~TATA-box	TATATA	667	6	+	Arabidopsis thaliana
GmDUF668-2	AT~TATA-box	TATATA	669	6	+	Arabidopsis thaliana
GmDUF668-2	AT~TATA-box	TATATA	671	6	+	Arabidopsis thaliana
GmDUF668-2	AT~TATA-box	TATATA	673	6	+	Arabidopsis thaliana
GmDUF668-2	AT~TATA-box	TATATA	675	6	+	Arabidopsis thaliana
GmDUF668-2	AT~TATA-box	TATATA	677	6	+	Arabidopsis thaliana
GmDUF668-2	AT~TATA-box	TATATA	679	6	+	Arabidopsis thaliana
GmDUF668-2	AT~TATA-box	TATATA	681	6	+	Arabidopsis thaliana
GmDUF668-2	AT~TATA-box	TATATA	683	6	+	Arabidopsis thaliana
GmDUF668-2	AT~TATA-box	TATATA	685	6	+	Arabidopsis thaliana
GmDUF668-2	AT~TATA-box	TATATA	687	6	+	Arabidopsis thaliana
GmDUF668-2	AT~TATA-box	TATATA	689	6	+	Arabidopsis thaliana
GmDUF668-2	AT~TATA-box	TATATA	691	6	+	Arabidopsis thaliana
GmDUF668-2	AT~TATA-box	TATATA	693	6	+	Arabidopsis thaliana
GmDUF668-2	AT~TATA-box	TATATA	695	6	+	Arabidopsis thaliana
GmDUF668-2	AT~TATA-box	TATATA	697	6	+	Arabidopsis thaliana
GmDUF668-2	AT~TATA-box	TATATA	835	6	+	Arabidopsis thaliana
GmDUF668-2	AT~TATA-box	TATATA	837	6	+	Arabidopsis thaliana
GmDUF668-2	AT~TATA-box	TATATA	859	6	+	Arabidopsis thaliana
GmDUF668-2	AT~TATA-box	TATATA	1244	6	-	Arabidopsis thaliana
GmDUF668-2	AT~TATA-box	TATATA	1246	6	-	Arabidopsis thaliana
GmDUF668-2	AT~TATA-box	TATATA	1248	6	-	Arabidopsis thaliana
GmDUF668-2	AT~TATA-box	TATATA	1250	6	-	Arabidopsis thaliana
GmDUF668-2	AT~TATA-box	TATATA	1252	6	-	Arabidopsis thaliana
GmDUF668-2	AT~TATA-box	TATATA	1254	6	-	Arabidopsis thaliana
GmDUF668-2	AT~TATA-box	TATATA	1256	6	-	Arabidopsis thaliana
GmDUF668-2	AT~TATA-box	TATATA	1258	6	-	Arabidopsis thaliana
GmDUF668-2	AT~TATA-box	TATATA	1260	6	-	Arabidopsis thaliana
GmDUF668-2	AT~TATA-box	TATATA	1262	6	-	Arabidopsis thaliana
GmDUF668-2	Myb-binding site	CAACAG	1807	6	+	Nicotiana tabacum
GmDUF668-2	ABRE3a	TACGTG	1647	6	+	Zea mays
GmDUF668-2	CAAT-box	CAAT	49	4	+	Nicotiana glutinosa
GmDUF668-2	CAAT-box	CAAT	83	4	-	Nicotiana glutinosa
GmDUF668-2	CAAT-box	CAAAT	97	5	-	Pisum sativum	common cis-acting element in promoter and enhancer regions
GmDUF668-2	CAAT-box	CAAT	123	4	-	Nicotiana glutinosa
GmDUF668-2	CAAT-box	CCAAT	137	5	-	Arabidopsis thaliana	common cis-acting element in promoter and enhancer regions
GmDUF668-2	CAAT-box	CAAT	234	4	+	Nicotiana glutinosa
GmDUF668-2	CAAT-box	CAAAT	253	5	-	Pisum sativum	common cis-acting element in promoter and enhancer regions
GmDUF668-2	CAAT-box	CAAT	299	4	-	Nicotiana glutinosa
GmDUF668-2	CAAT-box	CAAAT	340	5	-	Pisum sativum	common cis-acting element in promoter and enhancer regions
GmDUF668-2	CAAT-box	CAAT	347	4	-	Nicotiana glutinosa
GmDUF668-2	CAAT-box	CAAT	499	4	-	Nicotiana glutinosa
GmDUF668-2	CAAT-box	CAAT	536	4	-	Nicotiana glutinosa
GmDUF668-2	CAAT-box	CAAT	612	4	+	Nicotiana glutinosa
GmDUF668-2	CAAT-box	CAAAT	629	5	-	Pisum sativum	common cis-acting element in promoter and enhancer regions
GmDUF668-2	CAAT-box	CAAT	648	4	-	Nicotiana glutinosa
GmDUF668-2	CAAT-box	CAAT	741	4	+	Nicotiana glutinosa
GmDUF668-2	CAAT-box	CAAAT	823	5	-	Pisum sativum	common cis-acting element in promoter and enhancer regions
GmDUF668-2	CAAT-box	CAAT	878	4	-	Nicotiana glutinosa
GmDUF668-2	CAAT-box	CAAAT	894	5	+	Pisum sativum	common cis-acting element in promoter and enhancer regions
GmDUF668-2	CAAT-box	CCAAT	955	5	-	Arabidopsis thaliana	common cis-acting element in promoter and enhancer regions
GmDUF668-2	CAAT-box	CAAAT	998	5	-	Pisum sativum	common cis-acting element in promoter and enhancer regions
GmDUF668-2	CAAT-box	CAAT	1039	4	+	Nicotiana glutinosa
GmDUF668-2	CAAT-box	CAAT	1080	4	-	Nicotiana glutinosa
GmDUF668-2	CAAT-box	CAAT	1096	4	-	Nicotiana glutinosa
GmDUF668-2	CAAT-box	CAAT	1164	4	+	Nicotiana glutinosa
GmDUF668-2	CAAT-box	CAAT	1172	4	+	Nicotiana glutinosa
GmDUF668-2	CAAT-box	CAAT	1306	4	+	Nicotiana glutinosa
GmDUF668-2	CAAT-box	CAAT	1412	4	-	Nicotiana glutinosa
GmDUF668-2	CAAT-box	CAAT	1430	4	-	Nicotiana glutinosa
GmDUF668-2	CAAT-box	CAAT	1470	4	-	Nicotiana glutinosa
GmDUF668-2	CAAT-box	CCAAT	1564	5	+	Arabidopsis thaliana	common cis-acting element in promoter and enhancer regions
GmDUF668-2	CAAT-box	CAAT	1565	4	+	Nicotiana glutinosa
GmDUF668-2	CAAT-box	CAAT	1733	4	-	Nicotiana glutinosa
GmDUF668-2	CAAT-box	CAAAT	1748	5	+	Pisum sativum	common cis-acting element in promoter and enhancer regions
GmDUF668-2	CAAT-box	CAAT	1773	4	+	Nicotiana glutinosa
GmDUF668-2	CAAT-box	CAAT	1870	4	-	Nicotiana glutinosa
GmDUF668-2	CAAT-box	CAAT	1897	4	+	Nicotiana glutinosa
GmDUF668-2	CAAT-box	CAAAT	1914	5	-	Pisum sativum	common cis-acting element in promoter and enhancer regions
GmDUF668-2	CAAT-box	CAAT	1945	4	+	Nicotiana glutinosa
GmDUF668-2	TATA	TATAAAAT	1436	8	+	Arabidopsis thaliana
GmDUF668-2	TATA	TATAAAAT	1458	8	-	Arabidopsis thaliana
GmDUF668-2	MBSI	aaaAaaC(G/C)GTTA	540	10.5	+	Petunia hybrida	MYB binding site involved in flavonoid biosynthetic genes regulation
GmDUF668-2	MYB	CAACCA	1019	6	-	Arabidopsis thaliana
GmDUF668-2	MYB	TAACCA	1042	6	+	Arabidopsis thaliana
GmDUF668-2	MYB	TAACCA	1561	6	+	Arabidopsis thaliana
GmDUF668-2	MYB	CAACAG	1807	6	+	Arabidopsis thaliana
GmDUF668-2	Myb	TAACTG	1141	6	-	Arabidopsis thaliana
GmDUF668-2	Myc	TCTCTTA	378	7	+	Arabidopsis thaliana
GmDUF668-2	Myc	TCTCTTA	1637	7	+	Arabidopsis thaliana
GmDUF668-2	ARE	AAACCA	706	6	-	Zea mays	cis-acting regulatory element essential for the anaerobic induction
GmDUF668-2	ARE	AAACCA	1224	6	+	Zea mays	cis-acting regulatory element essential for the anaerobic induction
GmDUF668-2	ABRE	ACGTG	1648	5	+	Arabidopsis thaliana	cis-acting element involved in the abscisic acid responsiveness
GmDUF668-2	TGACG-motif	TGACG	386	5	-	Hordeum vulgare	cis-acting regulatory element involved in the MeJA-responsiveness
GmDUF668-2	TGACG-motif	TGACG	1860	5	+	Hordeum vulgare	cis-acting regulatory element involved in the MeJA-responsiveness
GmDUF668-2	W box	TTGACC	124	6	+	Arabidopsis thaliana
GmDUF668-2	WRE3	CCACCT	1779	6	+	Pisum sativum
GmDUF668-2		motif_sequence	439	4	+	organism	short_function
GmDUF668-2		motif_sequence	521	4	+	organism	short_function
GmDUF668-2		motif_sequence	886	4	-	organism	short_function
GmDUF668-2		motif_sequence	911	4	-	organism	short_function
GmDUF668-2		motif_sequence	994	4	-	organism	short_function
GmDUF668-2		motif_sequence	1099	4	-	organism	short_function
GmDUF668-2		motif_sequence	1342	4	+	organism	short_function
GmDUF668-2		motif_sequence	1620	4	+	organism	short_function
GmDUF668-2		motif_sequence	1666	4	+	organism	short_function
GmDUF668-2		motif_sequence	1668	4	-	organism	short_function
GmDUF668-2		motif_sequence	1718	4	-	organism	short_function
GmDUF668-2		motif_sequence	1821	4	-	organism	short_function
GmDUF668-2	P-box	CCTTTTG	1936	7	-	Oryza sativa	gibberellin-responsive element
GmDUF668-2	MYB-like sequence	TAACCA	1042	6	+	Arabidopsis thaliana
GmDUF668-2	MYB-like sequence	TAACCA	1561	6	+	Arabidopsis thaliana
GmDUF668-2	TATC-box	TATCCCA	1292	7	-	Oryza sativa	cis-acting element involved in gibberellin-responsiveness
GmDUF668-2	as-1	TGACG	386	5	-	Arabidopsis thaliana
GmDUF668-2	as-1	TGACG	1860	5	+	Arabidopsis thaliana
GmDUF668-2	AAGAA-motif	GAAAGAA	594	7	+	Avena sativa
GmDUF668-2	AT-rich element	ATAGAAATCAA	862	10	+	Glycine max	binding site of AT-rich DNA binding protein (ATBP-1)
GmDUF668-2	chs-CMA2a	TCACTTGA	1324	8	+	Petroselinum crispum	part of a light responsive element
GmDUF668-20	AT~TATA-box	TATATAAA	312	8	-	Arabidopsis thaliana
GmDUF668-20	AT~TATA-box	TATATA	314	6	+	Arabidopsis thaliana
GmDUF668-20	AT~TATA-box	TATATA	621	6	+	Arabidopsis thaliana
GmDUF668-20	AT~TATA-box	TATATAAA	640	8	-	Arabidopsis thaliana
GmDUF668-20	AT~TATA-box	TATATA	642	6	+	Arabidopsis thaliana
GmDUF668-20	AT~TATA-box	TATATA	828	6	+	Arabidopsis thaliana
GmDUF668-20	AT~TATA-box	TATATA	1052	6	-	Arabidopsis thaliana
GmDUF668-20	ABRE3a	TACGTG	670	6	+	Zea mays
GmDUF668-20	MRE	AACCTAA	228	7	+	Petroselinum crispum	MYB binding site involved in light responsiveness
GmDUF668-20	TATA	TATAAAAT	638	8	-	Arabidopsis thaliana
GmDUF668-20	TATA	TATAAAAT	1054	8	+	Arabidopsis thaliana
GmDUF668-20	CAAT-box	CCAAT	35	5	-	Arabidopsis thaliana	common cis-acting element in promoter and enhancer regions
GmDUF668-20	CAAT-box	CAAAT	63	5	-	Pisum sativum	common cis-acting element in promoter and enhancer regions
GmDUF668-20	CAAT-box	CAAAT	87	5	-	Pisum sativum	common cis-acting element in promoter and enhancer regions
GmDUF668-20	CAAT-box	CAAT	113	4	-	Nicotiana glutinosa
GmDUF668-20	CAAT-box	CAAT	174	4	-	Nicotiana glutinosa
GmDUF668-20	CAAT-box	CAAT	288	4	+	Nicotiana glutinosa
GmDUF668-20	CAAT-box	CAAT	400	4	+	Nicotiana glutinosa
GmDUF668-20	CAAT-box	CAAT	510	4	+	Nicotiana glutinosa
GmDUF668-20	CAAT-box	CAAT	518	4	-	Nicotiana glutinosa
GmDUF668-20	CAAT-box	CAAT	741	4	+	Nicotiana glutinosa
GmDUF668-20	CAAT-box	CAAT	809	4	-	Nicotiana glutinosa
GmDUF668-20	CAAT-box	CAAT	897	4	+	Nicotiana glutinosa
GmDUF668-20	CAAT-box	CAAT	899	4	-	Nicotiana glutinosa
GmDUF668-20	CAAT-box	CAAT	932	4	+	Nicotiana glutinosa
GmDUF668-20	CAAT-box	CAAT	984	4	-	Nicotiana glutinosa
GmDUF668-20	CAAT-box	CAAAT	1063	5	+	Pisum sativum	common cis-acting element in promoter and enhancer regions
GmDUF668-20	CAAT-box	CCAAT	1109	5	+	Arabidopsis thaliana	common cis-acting element in promoter and enhancer regions
GmDUF668-20	CAAT-box	CAAT	1110	4	+	Nicotiana glutinosa
GmDUF668-20	CAAT-box	CAAT	1136	4	+	Nicotiana glutinosa
GmDUF668-20	CAAT-box	CCAAT	1145	5	-	Arabidopsis thaliana	common cis-acting element in promoter and enhancer regions
GmDUF668-20	CAAT-box	CAAT	1178	4	+	Nicotiana glutinosa
GmDUF668-20	CAAT-box	CAAT	1182	4	-	Nicotiana glutinosa
GmDUF668-20	CAAT-box	CAAAT	1195	5	-	Pisum sativum	common cis-acting element in promoter and enhancer regions
GmDUF668-20	CAAT-box	CAAT	1251	4	+	Nicotiana glutinosa
GmDUF668-20	CAAT-box	CAAT	1330	4	-	Nicotiana glutinosa
GmDUF668-20	CAAT-box	CAAT	1413	4	-	Nicotiana glutinosa
GmDUF668-20	CAAT-box	CAAT	1429	4	+	Nicotiana glutinosa
GmDUF668-20	CAAT-box	CAAT	1534	4	+	Nicotiana glutinosa
GmDUF668-20	CAAT-box	CAAAT	1573	5	-	Pisum sativum	common cis-acting element in promoter and enhancer regions
GmDUF668-20	CAAT-box	CCAAT	1627	5	-	Arabidopsis thaliana	common cis-acting element in promoter and enhancer regions
GmDUF668-20	CAAT-box	CAAT	1633	4	+	Nicotiana glutinosa
GmDUF668-20	CAAT-box	CAAAT	1645	5	-	Pisum sativum	common cis-acting element in promoter and enhancer regions
GmDUF668-20	CAAT-box	CAAAT	1844	5	+	Pisum sativum	common cis-acting element in promoter and enhancer regions
GmDUF668-20	CAAT-box	CAAT	1866	4	+	Nicotiana glutinosa
GmDUF668-20	CAAT-box	CAAT	1879	4	+	Nicotiana glutinosa
GmDUF668-20	MBSI	aaaAaaC(G/C)GTTA	1277	10.5	-	Petunia hybrida	MYB binding site involved in flavonoid biosynthetic genes regulation
GmDUF668-20	Unnamed__6	taTAAATATct	522	10	-	Zea mays
GmDUF668-20	G-Box	CACGTT	1207	6	-	Pisum sativum	cis-acting regulatory element involved in light responsiveness
GmDUF668-20	MYB	CAACCA	716	6	+	Arabidopsis thaliana
GmDUF668-20	Myb	TAACTG	158	6	-	Arabidopsis thaliana
GmDUF668-20	Myb	TAACTG	276	6	-	Arabidopsis thaliana
GmDUF668-20	Myb	TAACTG	551	6	-	Arabidopsis thaliana
GmDUF668-20	Myb	CAACTG	1801	6	+	Arabidopsis thaliana
GmDUF668-20	Myc	TCTCTTA	1005	7	-	Arabidopsis thaliana
GmDUF668-20	Myc	TCTCTTA	1038	7	-	Arabidopsis thaliana
GmDUF668-20	G-box	CACGAC	407	6	-	Zea mays	cis-acting regulatory element involved in light responsiveness
GmDUF668-20	G-box	TACGTG	670	6	+	Arabidopsis thaliana	cis-acting regulatory element involved in light responsiveness
GmDUF668-20	G-box	TAAACGTG	1205	8	+	Brassica oleracea	cis-acting regulatory element involved in light responsiveness
GmDUF668-20	ABRE4	CACGTA	670	6	-	Zea mays
GmDUF668-20	TATA-box	TATAA	13	5	-	Arabidopsis thaliana	core promoter element around -30 of transcription start
GmDUF668-20	TATA-box	TATA	14	4	+	Arabidopsis thaliana	core promoter element around -30 of transcription start
GmDUF668-20	TATA-box	ATATAT	70	6	+	Brassica napus	core promoter element around -30 of transcription start
GmDUF668-20	TATA-box	TATA	71	4	+	Arabidopsis thaliana	core promoter element around -30 of transcription start
GmDUF668-20	TATA-box	TATTTAAA	73	8	+	Arabidopsis thaliana	core promoter element around -30 of transcription start
GmDUF668-20	TATA-box	TATTTAAA	135	8	+	Arabidopsis thaliana	core promoter element around -30 of transcription start
GmDUF668-20	TATA-box	TATAA	161	5	-	Arabidopsis thaliana	core promoter element around -30 of transcription start
GmDUF668-20	TATA-box	TATA	162	4	+	Arabidopsis thaliana	core promoter element around -30 of transcription start
GmDUF668-20	TATA-box	TATATTTATATTT	186	12	-	Avena sativa	core promoter element around -30 of transcription start
GmDUF668-20	TATA-box	ATATAA	188	6	+	Brassica oleracea	core promoter element around -30 of transcription start
GmDUF668-20	TATA-box	TATA	189	4	+	Arabidopsis thaliana	core promoter element around -30 of transcription start
GmDUF668-20	TATA-box	TATAAAA	311	7	-	Pisum sativum	core promoter element around -30 of transcription start
GmDUF668-20	TATA-box	TATAAA	312	6	-	Helianthus annuus	core promoter element around -30 of transcription start
GmDUF668-20	TATA-box	TATATAA	313	7	-	Arabidopsis thaliana	core promoter element around -30 of transcription start
GmDUF668-20	TATA-box	TATATA	314	6	+	Arabidopsis thaliana	core promoter element around -30 of transcription start
GmDUF668-20	TATA-box	ATATAA	315	6	+	Brassica oleracea	core promoter element around -30 of transcription start
GmDUF668-20	TATA-box	TATA	316	4	+	Arabidopsis thaliana	core promoter element around -30 of transcription start
GmDUF668-20	TATA-box	ATATAA	353	6	+	Brassica oleracea	core promoter element around -30 of transcription start
GmDUF668-20	TATA-box	TATA	354	4	+	Arabidopsis thaliana	core promoter element around -30 of transcription start
GmDUF668-20	TATA-box	TACATAAA	380	8	-	Oryza sativa	core promoter element around -30 of transcription start
GmDUF668-20	TATA-box	TATAAATA	585	8	-	Daucus carota	core promoter element around -30 of transcription start
GmDUF668-20	TATA-box	TATAAAT	586	7	-	Brassica juncea	core promoter element around -30 of transcription start
GmDUF668-20	TATA-box	TATAAA	587	6	-	Helianthus annuus	core promoter element around -30 of transcription start
GmDUF668-20	TATA-box	TATAA	588	5	-	Arabidopsis thaliana	core promoter element around -30 of transcription start
GmDUF668-20	TATA-box	TATA	589	4	+	Arabidopsis thaliana	core promoter element around -30 of transcription start
GmDUF668-20	TATA-box	TATA	594	4	+	Arabidopsis thaliana	core promoter element around -30 of transcription start
GmDUF668-20	TATA-box	TATACA	619	6	-	Helianthus annuus	core promoter element around -30 of transcription start
GmDUF668-20	TATA-box	TATATA	621	6	+	Arabidopsis thaliana	core promoter element around -30 of transcription start
GmDUF668-20	TATA-box	ATATAT	622	6	+	Brassica napus	core promoter element around -30 of transcription start
GmDUF668-20	TATA-box	TATA	623	4	+	Arabidopsis thaliana	core promoter element around -30 of transcription start
GmDUF668-20	TATA-box	TATAAAA	639	7	-	Pisum sativum	core promoter element around -30 of transcription start
GmDUF668-20	TATA-box	TATAAA	640	6	-	Helianthus annuus	core promoter element around -30 of transcription start
GmDUF668-20	TATA-box	TATATAA	641	7	-	Arabidopsis thaliana	core promoter element around -30 of transcription start
GmDUF668-20	TATA-box	TATATA	642	6	+	Arabidopsis thaliana	core promoter element around -30 of transcription start
GmDUF668-20	TATA-box	TATA	644	4	+	Arabidopsis thaliana	core promoter element around -30 of transcription start
GmDUF668-20	TATA-box	ATATAT	827	6	+	Brassica napus	core promoter element around -30 of transcription start
GmDUF668-20	TATA-box	TATATA	828	6	+	Arabidopsis thaliana	core promoter element around -30 of transcription start
GmDUF668-20	TATA-box	TATA	830	4	+	Arabidopsis thaliana	core promoter element around -30 of transcription start
GmDUF668-20	TATA-box	TATAA	852	5	-	Arabidopsis thaliana	core promoter element around -30 of transcription start
GmDUF668-20	TATA-box	TATA	853	4	+	Arabidopsis thaliana	core promoter element around -30 of transcription start
GmDUF668-20	TATA-box	ATATAT	891	6	+	Brassica napus	core promoter element around -30 of transcription start
GmDUF668-20	TATA-box	TATA	892	4	+	Arabidopsis thaliana	core promoter element around -30 of transcription start
GmDUF668-20	TATA-box	TATA	909	4	+	Arabidopsis thaliana	core promoter element around -30 of transcription start
GmDUF668-20	TATA-box	taTATAAAtc	987	9	-	Arabidopsis thaliana	core promoter element around -30 of transcription start
GmDUF668-20	TATA-box	ATATAT	1020	6	-	Brassica napus	core promoter element around -30 of transcription start
GmDUF668-20	TATA-box	TATA	1021	4	-	Arabidopsis thaliana	core promoter element around -30 of transcription start
GmDUF668-20	TATA-box	ATATAT	1051	6	-	Brassica napus	core promoter element around -30 of transcription start
GmDUF668-20	TATA-box	TATATA	1052	6	-	Arabidopsis thaliana	core promoter element around -30 of transcription start
GmDUF668-20	TATA-box	ATATAA	1053	6	+	Brassica oleracea	core promoter element around -30 of transcription start
GmDUF668-20	TATA-box	TATA	1054	4	-	Arabidopsis thaliana	core promoter element around -30 of transcription start
GmDUF668-20	TATA-box	TATA	1076	4	-	Arabidopsis thaliana	core promoter element around -30 of transcription start
GmDUF668-20	TATA-box	TAAAGATT	1252	8	-	Arabidopsis thaliana	core promoter element around -30 of transcription start
GmDUF668-20	TATA-box	TATACA	1324	6	-	Helianthus annuus	core promoter element around -30 of transcription start
GmDUF668-20	TATA-box	TATA	1326	4	-	Arabidopsis thaliana	core promoter element around -30 of transcription start
GmDUF668-20	TATA-box	TATACA	1370	6	-	Helianthus annuus	core promoter element around -30 of transcription start
GmDUF668-20	TATA-box	TATA	1372	4	-	Arabidopsis thaliana	core promoter element around -30 of transcription start
GmDUF668-20	TATA-box	TATAAAA	1460	7	-	Pisum sativum	core promoter element around -30 of transcription start
GmDUF668-20	TATA-box	TATAAA	1461	6	-	Helianthus annuus	core promoter element around -30 of transcription start
GmDUF668-20	TATA-box	TATAA	1462	5	-	Arabidopsis thaliana	core promoter element around -30 of transcription start
GmDUF668-20	TATA-box	TATA	1463	4	-	Arabidopsis thaliana	core promoter element around -30 of transcription start
GmDUF668-20	TATA-box	TACAAAA	1471	7	+	Oryza sativa	core promoter element around -30 of transcription start
GmDUF668-20	TATA-box	TATA	1502	4	-	Arabidopsis thaliana	core promoter element around -30 of transcription start
GmDUF668-20	TATA-box	TATTTAAA	1716	8	-	Arabidopsis thaliana	core promoter element around -30 of transcription start
GmDUF668-20	TATA-box	TATTTAAA	1732	8	+	Arabidopsis thaliana	core promoter element around -30 of transcription start
GmDUF668-20	TATA-box	ATTATA	1847	6	+	Brassica napus	core promoter element around -30 of transcription start
GmDUF668-20	TATA-box	TATAA	1848	5	-	Arabidopsis thaliana	core promoter element around -30 of transcription start
GmDUF668-20	TATA-box	TATA	1849	4	-	Arabidopsis thaliana	core promoter element around -30 of transcription start
GmDUF668-20	TATA-box	TATA	1931	4	-	Arabidopsis thaliana	core promoter element around -30 of transcription start
GmDUF668-20	MBS	CAACTG	1801	6	+	Arabidopsis thaliana	MYB binding site involved in drought-inducibility
GmDUF668-20	Box 4	ATTAAT	290	6	+	Petroselinum crispum	part of a conserved DNA module involved in light responsiveness
GmDUF668-20	Box 4	ATTAAT	436	6	+	Petroselinum crispum	part of a conserved DNA module involved in light responsiveness
GmDUF668-20	Box 4	ATTAAT	469	6	+	Petroselinum crispum	part of a conserved DNA module involved in light responsiveness
GmDUF668-20	Box 4	ATTAAT	530	6	+	Petroselinum crispum	part of a conserved DNA module involved in light responsiveness
GmDUF668-20	Box 4	ATTAAT	626	6	+	Petroselinum crispum	part of a conserved DNA module involved in light responsiveness
GmDUF668-20	Box 4	ATTAAT	887	6	+	Petroselinum crispum	part of a conserved DNA module involved in light responsiveness
GmDUF668-20	Box 4	ATTAAT	913	6	+	Petroselinum crispum	part of a conserved DNA module involved in light responsiveness
GmDUF668-20	Box 4	ATTAAT	1420	6	-	Petroselinum crispum	part of a conserved DNA module involved in light responsiveness
[truncated: 3,081 more rows]

## Sheet: Supplementary Table S5
Supplementary Table S5: Information of predicted miRNA targeting GmDUF668 genes.
miRNA_Acc.	Target_Acc.	Expectation	UPE$	miRNA_start	miRNA_end	Target_start	Target_end	miRNA_aligned_fragment	alignment	Target_aligned_fragment	Inhibition	Multiplicity
gma-miR1520f-5p	GmDUF668-9	3	-1	1	24	5	28	AUUGUCACGUGUCAUGUUCUGAUU	.:: :::: ::::::::::::	UGUCCGAACCCGACACGUGACAAG	Cleavage	1
gma-miR156f	GmDUF668-10	3	-1	1	22	81	102	UUGACAGAAGAGAGAGAGCACA	::::::::::::: :::.	CUCUCUCUCUCUCUUCUCUCAG	Cleavage	1
gma-miR5041-5p	GmDUF668-12	3	-1	1	21	1099	1119	UUUCAUCUUCAACUUGCUCAA	.: :.:::::::::::::	CCUGGGAGGUUGAAGAUGAAA	Cleavage	1
gma-miR1508c	GmDUF668-8	3.5	-1	1	21	2436	2456	UAGAAAGGGAAAUAGCAGUUG	: .:::::.:::...:::::	CUGCUGCUGUUUUUUUUUCUU	Cleavage	1
gma-miR1510a-5p	GmDUF668-16	3.5	-1	1	24	473	496	AGGGAUAGGUAAAACAAUGACUGC	:: :.::: ::::.:::::.::	UCAAUUAUUUAUUUAUCUAUCUCU	Cleavage	1
gma-miR1514a-5p	GmDUF668-15	3.5	-1	1	21	3127	3147	UUCAUUUUUAAAAUAGGCAUU	:.:::::::: ::.::::::	AGUGCCUAUUCAAAGAAUGAA	Translation	1
gma-miR1518	GmDUF668-26	3.5	-1	1	21	1453	1473	UGUGUUGUAAAGUGAAUAUCA	::::.:::..:: .:::::::	UGAUGUUCGUUUAGCAACACA	Cleavage	2
gma-miR1526	GmDUF668-5	3.5	-1	1	22	281	302	CCGGAAGAGGAAAAUUAAGCAA	::: :::::.:.:::.::	GACAUUAUUUUUCUUUUUCUGG	Cleavage	1
gma-miR156b	GmDUF668-10	3.5	-1	1	21	81	101	UGACAGAAGAGAGAGAGCACA	::::::::::::: :::	CUCUCUCUCUCUCUUCUCUCA	Cleavage	1
gma-miR159a-3p	GmDUF668-30	3.5	-1	1	21	4	24	UUUGGAUUGAAGGGAGCUCUA	:: :.:::.:: ::::::::	AAGUGUUCCUUUGAAUCCAAA	Cleavage	1
gma-miR159e-3p	GmDUF668-30	3.5	-1	1	21	4	24	UUUGGAUUGAAGGGAGCUCUA	:: :.:::.:: ::::::::	AAGUGUUCCUUUGAAUCCAAA	Cleavage	1
gma-miR167h	GmDUF668-20	3.5	-1	1	24	269	292	AUCAUGCUGGCAGCUUCAACUGGU	: :: ::::::.::: ::: ::::	AGCAUUUGAAGUUGCGAGCUUGAU	Cleavage	1
gma-miR167h	GmDUF668-26	3.5	-1	1	24	364	387	AUCAUGCUGGCAGCUUCAACUGGU	: :: ::::::.::: ::: ::::	AGCAUUUGAAGUUGCGAGCUUGAU	Cleavage	1
gma-miR169j-3p	GmDUF668-19	3.5	-1	1	21	1492	1512	UUUCGACGAGUUGUUCUUGGC	: : ::: :.:::.::.::::	GGCCAGACCGACUUGUUGAAA	Cleavage	1
gma-miR319f	GmDUF668-6	3.5	-1	1	20	1447	1466	UUGGACUGAAGGGGCCUCUU	:::: :.:.:::..:::::.	AAGAAGUCUCUUUGGUCCAG	Cleavage	1
gma-miR319f	GmDUF668-8	3.5	-1	1	20	1248	1267	UUGGACUGAAGGGGCCUCUU	:::: :.:.:::..:::::.	AAGAAGUCUCUUUGGUCCAG	Cleavage	1
gma-miR319i	GmDUF668-10	3.5	-1	1	23	1760	1782	UUGGACUGAAGGGGAGCUCCUUC	:::::.::::: :: ::::	GUGAGAGCUUCCCUUAAGGCCAA	Cleavage	1
gma-miR5037a	GmDUF668-16	3.5	-1	1	22	1493	1514	GCCUCAAAGGCUUCCACUACUG	: : :::::.::::::::	GCAAACUCGAAGCUUUUGAGGC	Cleavage	1
gma-miR828a	GmDUF668-3	3.5	-1	1	22	2177	2198	UCUUGCUCAAAUGAGUAUUCCA	..:..::::::::: ::::	AAUGGUGUUCAUUUGAGAAAGA	Cleavage	1
gma-miR828a	GmDUF668-10	3.5	-1	1	22	943	964	UCUUGCUCAAAUGAGUAUUCCA	::::::. ::: :::::::	CACAAUACUUCUUUUAGCAAGA	Cleavage	1
gma-miR828b	GmDUF668-10	3.5	-1	1	22	943	964	UCUUGCUCAAAUGAGUAUUCCA	::::::. ::: :::::::	CACAAUACUUCUUUUAGCAAGA	Cleavage	1
gma-miR828b	GmDUF668-3	3.5	-1	1	22	2177	2198	UCUUGCUCAAAUGAGUAUUCCA	..:..::::::::: ::::	AAUGGUGUUCAUUUGAGAAAGA	Cleavage	1
gma-miR9736	GmDUF668-21	3.5	-1	1	21	63	83	UGAAAGACAAACAAAGGUGGG	..::..:::::::: ::::..	UUCAUUUUUGUUUGCCUUUUG	Cleavage	1
gma-miR9736	GmDUF668-23	3.5	-1	1	21	203	223	UGAAAGACAAACAAAGGUGGG	..::..:::::::: ::::..	UUCAUUUUUGUUUGCCUUUUG	Cleavage	1
gma-miR9748	GmDUF668-25	3.5	-1	1	22	1152	1173	GAAGGAAGUGUAGAGGGAUGAC	:::.:.:::..:: ::::::	UACAUUCUUCUGUACAUCCUUC	Cleavage	1
gma-miR1508b	GmDUF668-8	4	-1	1	21	2436	2456	UAGAAAGGGGAAUAGCAGUUG	: .:::::.::....:::::	CUGCUGCUGUUUUUUUUUCUU	Cleavage	1
gma-miR1518	GmDUF668-20	4	-1	1	21	1358	1378	UGUGUUGUAAAGUGAAUAUCA	::::.::::.:: .:::.::.	UGAUGUUCAUUUAGCAAUACG	Cleavage	2
gma-miR1520j	GmDUF668-6	4	-1	1	24	493	516	AAGAACGUGACACAUGACAAUCAA	::::: :::::..: ::.::	AUUUUUGUCUUGUGUUGCAUUUUU	Cleavage	1
gma-miR1533	GmDUF668-1	4	-1	1	19	1859	1876	AUAAUAAAAAUAAUAAUGA	:.::: :::::::: ::::	UUAUU-UUAUUUUUUUUAU	Cleavage	1
gma-miR156k	GmDUF668-10	4	-1	1	21	82	102	UUGACAGAAGAGAGUGAGCAC	::: ::::::::: :::.	UCUCUCUCUCUCUUCUCUCAG	Cleavage	1
gma-miR156n	GmDUF668-10	4	-1	1	21	82	102	UUGACAGAAGAGAGUGAGCAC	::: ::::::::: :::.	UCUCUCUCUCUCUUCUCUCAG	Cleavage	1
gma-miR156o	GmDUF668-10	4	-1	1	21	82	102	UUGACAGAAGAGAGUGAGCAC	::: ::::::::: :::.	UCUCUCUCUCUCUUCUCUCAG	Cleavage	1
gma-miR156r	GmDUF668-10	4	-1	1	21	82	102	CUGACAGAAGAUAGAGAGCAU	:::::: :::::: ::::	UCUCUCUCUCUCUUCUCUCAG	Cleavage	1
gma-miR168a	GmDUF668-24	4	-1	1	21	241	261	UCGCUUGGUGCAGGUCGGGAA	::. .::::..:::::::	ACCCUCGCCUGUGCCAAGCGC	Cleavage	1
gma-miR168b	GmDUF668-24	4	-1	1	19	243	261	UCGCUUGGUGCAGGUCGGG	::. .::::..:::::::	CCUCGCCUGUGCCAAGCGC	Cleavage	1
gma-miR169j-3p	GmDUF668-27	4	-1	1	21	1477	1497	UUUCGACGAGUUGUUCUUGGC	: : ::: :.:::.::.::.:	GGCCAGACCGACUUGUUGAGA	Cleavage	1
gma-miR169l-3p	GmDUF668-18	4	-1	1	22	2127	2148	CGGGCAAGUUGUUUUUGGCUAC	:::::::::.. .::::..:	AAAGCCAAAAAUGUUUUGCUUG	Cleavage	1
gma-miR319p	GmDUF668-6	4	-1	1	21	1448	1468	UUUUGGACUGAAGGGAGCUCC	:: ::.:::..:::::.::	AGAAGUCUCUUUGGUCCAGAA	Cleavage	1
gma-miR319p	GmDUF668-21	4	-1	1	21	1116	1136	UUUUGGACUGAAGGGAGCUCC	:: ::.:::..:::::.::	AGAAAUCUCUUUGGUCCAGAA	Cleavage	1
gma-miR319p	GmDUF668-8	4	-1	1	21	1249	1269	UUUUGGACUGAAGGGAGCUCC	:: ::.:::..:::::.::	AGAAGUCUCUUUGGUCCAGAA	Cleavage	1
gma-miR319p	GmDUF668-23	4	-1	1	21	1203	1223	UUUUGGACUGAAGGGAGCUCC	:: ::.:::..:::::.::	AGAAAUCUCUUUGGUCCAGAA	Cleavage	1
gma-miR396g	GmDUF668-23	4	-1	1	21	400	420	UUCUUGAACUUCUUAUGCAUC	:: :: ::::::::: ::::.	GAAGCUUAAGAAGUUAAAGAG	Cleavage	1
gma-miR396g	GmDUF668-18	4	-1	1	21	926	946	UUCUUGAACUUCUUAUGCAUC	: :: .:::::::: ::::..	GUUGAGUAAGAAGUGCAAGGG	Cleavage	1
gma-miR397b-3p	GmDUF668-3	4	-1	1	21	494	514	UAUUGACGCUGCACUCAAUCA	::: ::::.: .::::::.	GAAUUAAGUGUACUGUCAAUG	Cleavage	1
gma-miR4382	GmDUF668-18	4	-1	1	22	1712	1733	UAUGUUAACUGAUUUCAUGGAU	::::::: :::::.:.: :	CAACAUGAAAACAGUUGAUAAA	Cleavage	1
gma-miR4393a	GmDUF668-8	4	-1	1	24	2432	2455	UGAGAAAAGGACGGCAGAAAAGCC	: ::::.::..::::.::	UAACCUGCUGCUGUUUUUUUUUCU	Cleavage	1
gma-miR4393a	GmDUF668-13	4	-1	1	24	167	190	UGAGAAAAGGACGGCAGAAAAGCC	:::: .. :.:::::::::	CCCAAUUCUCUUCUUCUUUUCUCA	Cleavage	1
gma-miR4398	GmDUF668-15	4	-1	1	24	2498	2521	UGUCAGCGGAGUGAGAAGACGAAA	:: : :::. .:::..:::::::	UUCAGACUUUAUACUUUGCUGACA	Cleavage	1
gma-miR4407	GmDUF668-2	4	-1	1	22	1005	1026	CAGAGGAAGCAGCACUUGUACC	:::: :::::.: :::::	ACAACAAUUGCUGUUGCCUCUU	Cleavage	1
gma-miR4993	GmDUF668-24	4	-1	1	21	162	182	GAGCGGCGGCGGUGGAGGAUG	:::::::::: :::::::	AAUCCUCCACCUCCGCCGCCA	Translation	1
gma-miR4993	GmDUF668-12	4	-1	1	21	156	176	GAGCGGCGGCGGUGGAGGAUG	:::::::::: :::::::	AAUCCUCCACCUCCGCCGCCA	Translation	1
gma-miR5033	GmDUF668-18	4	-1	1	21	1631	1651	GGCUGUACAAAAGGAAACUAC	: : :::::::::::: .:	UAAAUCUCCUUUUGUACAAUC	Cleavage	1
gma-miR5041-5p	GmDUF668-24	4	-1	1	21	1063	1083	UUUCAUCUUCAACUUGCUCAA	.: :.:::::::.::::.	CCCGGGAGGUUGAAGGUGAAG	Cleavage	1
gma-miR5769	GmDUF668-9	4	-1	1	21	90	110	UGAGGGAAAUGAAGACGACGA	.: :::.::: :::::.:.:	AUGCCGUUUUCUUUUCCUUUA	Translation	1
gma-miR5779	GmDUF668-21	4	-1	1	24	113	136	CAAGUCCAAAGUAGGAAUGUUGCA	.:. .::.: :.::::::::::	ACUAGAGUUUCCAUUUUGGACUUG	Cleavage	1
gma-miR5780d	GmDUF668-19	4	-1	1	22	62	83	UGUUUUGAGUUUCUGAUAAAUU	: ::: ..:::.:::.:..::	CACUUAGUGGAAGCUCGAGGCA	Cleavage	1
gma-miR828a	GmDUF668-18	4	-1	1	22	2274	2295	UCUUGCUCAAAUGAGUAUUCCA	..:..::.:::::: ::::	AAUGGUGUUCGUUUGAGAAAGA	Cleavage	1
gma-miR828a	GmDUF668-25	4	-1	1	22	2036	2057	UCUUGCUCAAAUGAGUAUUCCA	..:..::.:::::: ::::	AAUGGUGUUCGUUUGAGAAAGA	Cleavage	1
gma-miR828a	GmDUF668-20	4	-1	1	22	806	827	UCUUGCUCAAAUGAGUAUUCCA	..:.::..::: :::::::	CACGGUGCUUGUUUUAGCAAGA	Cleavage	1
gma-miR828b	GmDUF668-25	4	-1	1	22	2036	2057	UCUUGCUCAAAUGAGUAUUCCA	..:..::.:::::: ::::	AAUGGUGUUCGUUUGAGAAAGA	Cleavage	1
gma-miR828b	GmDUF668-18	4	-1	1	22	2274	2295	UCUUGCUCAAAUGAGUAUUCCA	..:..::.:::::: ::::	AAUGGUGUUCGUUUGAGAAAGA	Cleavage	1
gma-miR828b	GmDUF668-20	4	-1	1	22	806	827	UCUUGCUCAAAUGAGUAUUCCA	..:.::..::: :::::::	CACGGUGCUUGUUUUAGCAAGA	Cleavage	1
gma-miR9725	GmDUF668-23	4	-1	1	21	813	833	UUAAUUUUUUUGGAUCAGCAU	::::: ::::..:.::::	CAACUGAUACAAAGGAGUUAA	Cleavage	1
gma-miR9725	GmDUF668-21	4	-1	1	21	726	746	UUAAUUUUUUUGGAUCAGCAU	::::: ::::..:.::::	CAACUGAUACAAAGGAGUUAA	Cleavage	1
gma-miR9745	GmDUF668-20	4	-1	1	24	701	724	AGAAUUAAAUUUGGACCGUAUAAC	: : :.:: ::::::::::::	AUCAGAUGGACCAAAUUUAAUUGA	Cleavage	1
gma-miR9755	GmDUF668-30	4	-1	1	21	2130	2150	UGAUCCAGGAACUUUUCAUCU	::::: ::: :::: :::::	CGAUGAUAAGGUCCUUGAUCA	Translation	1
gma-miR1510a-3p	GmDUF668-10	4.5	-1	1	23	1177	1199	UUGUUGUUUUACCUAUUCCACCC	::: ::: :::::::::	AGGCCCAAUUGGUCAAACAACAA	Translation	1
gma-miR1510b-5p	GmDUF668-6	4.5	-1	1	22	508	529	AGGGAUAGGUAAAACAACUACU	: : :: :::::..:::...:	UGCAUUUUUUUUAUUUAUUUUU	Cleavage	1
gma-miR1513a-3p	GmDUF668-24	4.5	-1	1	23	1354	1376	UUUAAAUGUGUAUAAGUCAUGGU	::: :::::...::: .::	GGAUUGAGUUAUAUGUAUUGGAA	Cleavage	1
gma-miR1514b-5p	GmDUF668-15	4.5	-1	1	21	3127	3147	UUCAUUUUUAAAAUAGACAUU	:.:: ::::: ::.::::::	AGUGCCUAUUCAAAGAAUGAA	Translation	1
gma-miR1517	GmDUF668-23	4.5	-1	1	24	931	954	AGUCUUGGUCAAUGUCGUUCGAAA	: ::::::.::: .:::::.:	CCUAGAACGAUAUUUCUCAAGAUU	Translation	1
gma-miR1518	GmDUF668-26	4.5	-1	1	21	2102	2122	UGUGUUGUAAAGUGAAUAUCA	::: .:::::::: ::::: :	UGAGGUUCACUUUUCAACAAA	Cleavage	2
gma-miR1520e	GmDUF668-9	4.5	-1	1	24	2119	2143	CAAUAAGAACGUGACAUAUG-ACAG	:::: :::::: ::::::::. ::	CUGUGCAUAUGCAACGUUCUUGCUG	Cleavage	1
gma-miR1524	GmDUF668-30	4.5	-1	1	21	812	834	CGAGUCCGAGGAAGGA--ACUCC	:::: :.: ::::::::::::	CGAGUCGUUCCUCCUCGGACUCG	Cleavage	1
gma-miR1524	GmDUF668-16	4.5	-1	1	21	856	878	CGAGUCCGAGGAAGGA--ACUCC	:::: :.: ::::::::::::	CGAGUCGUUCCUCCUCGGACUCG	Cleavage	1
gma-miR1525	GmDUF668-11	4.5	-1	1	21	1794	1814	UGGGUUAAUUAAGUUUUUAGU	: ::: .::::::::.:.:	AAUAAUUGCUUAAUUAGCUCU	Cleavage	1
gma-miR1533	GmDUF668-15	4.5	-1	1	19	594	612	AUAAUAAAAAUAAUAAUGA	:..::.::.:: ::.::.:	UUGUUGUUGUUGUUGUUGU	Cleavage	1
gma-miR156a	GmDUF668-10	4.5	-1	1	20	82	101	UGACAGAAGAGAGUGAGCAC	::: ::::::::: :::	UCUCUCUCUCUCUUCUCUCA	Cleavage	1
gma-miR156b	GmDUF668-28	4.5	-1	1	21	331	351	UGACAGAAGAGAGAGAGCACA	:::::::::: .:::.:	CUCUCUCUCUCUCUCUUGUUA	Cleavage	1
gma-miR156b	GmDUF668-15	4.5	-1	1	21	302	322	UGACAGAAGAGAGAGAGCACA	:::::::::: .:::.:	CUCUCUCUCUCUCUCUUGUUA	Cleavage	1
gma-miR156c	GmDUF668-10	4.5	-1	1	21	82	102	UUGACAGAAGAUAGAGAGCAC	:::::: :::::: :::.	UCUCUCUCUCUCUUCUCUCAG	Cleavage	1
gma-miR156d	GmDUF668-10	4.5	-1	1	21	82	102	UUGACAGAAGAUAGAGAGCAC	:::::: :::::: :::.	UCUCUCUCUCUCUUCUCUCAG	Cleavage	1
gma-miR156e	GmDUF668-10	4.5	-1	1	21	82	102	UUGACAGAAGAUAGAGAGCAC	:::::: :::::: :::.	UCUCUCUCUCUCUUCUCUCAG	Cleavage	1
gma-miR156f	GmDUF668-28	4.5	-1	1	22	331	352	UUGACAGAAGAGAGAGAGCACA	:::::::::: .:::.:	CUCUCUCUCUCUCUCUUGUUAU	Cleavage	1
gma-miR156f	GmDUF668-15	4.5	-1	1	22	302	323	UUGACAGAAGAGAGAGAGCACA	:::::::::: .:::.:	CUCUCUCUCUCUCUCUUGUUAU	Cleavage	1
gma-miR156h	GmDUF668-10	4.5	-1	1	20	82	101	UGACAGAAGAGAGUGAGCAC	::: ::::::::: :::	UCUCUCUCUCUCUUCUCUCA	Cleavage	1
gma-miR156i	GmDUF668-10	4.5	-1	1	21	82	102	UUGACAGAAGAUAGAGAGCAC	:::::: :::::: :::.	UCUCUCUCUCUCUUCUCUCAG	Cleavage	1
gma-miR156j	GmDUF668-10	4.5	-1	1	21	82	102	UUGACAGAAGAUAGAGAGCAC	:::::: :::::: :::.	UCUCUCUCUCUCUUCUCUCAG	Cleavage	1
gma-miR156l	GmDUF668-10	4.5	-1	1	21	82	102	UUGACAGAAGAUAGAGAGCAC	:::::: :::::: :::.	UCUCUCUCUCUCUUCUCUCAG	Cleavage	1
gma-miR156m	GmDUF668-10	4.5	-1	1	21	82	102	UUGACAGAAGAUAGAGAGCAC	:::::: :::::: :::.	UCUCUCUCUCUCUUCUCUCAG	Cleavage	1
gma-miR156q	GmDUF668-10	4.5	-1	1	21	81	101	UGACAGAAGAGAGUGAGCACU	::: ::::::::: :::	CUCUCUCUCUCUCUUCUCUCA	Cleavage	1
gma-miR156s	GmDUF668-10	4.5	-1	1	21	81	101	UGACAGAAGAGAGUGAGCACU	::: ::::::::: :::	CUCUCUCUCUCUCUUCUCUCA	Cleavage	1
gma-miR156u	GmDUF668-10	4.5	-1	1	20	82	101	UGACAGAAGAGAGUGAGCAC	::: ::::::::: :::	UCUCUCUCUCUCUUCUCUCA	Cleavage	1
gma-miR156v	GmDUF668-10	4.5	-1	1	20	82	101	UGACAGAAGAGAGUGAGCAC	::: ::::::::: :::	UCUCUCUCUCUCUUCUCUCA	Cleavage	1
gma-miR156w	GmDUF668-10	4.5	-1	1	20	82	101	UGACAGAAGAGAGUGAGCAC	::: ::::::::: :::	UCUCUCUCUCUCUUCUCUCA	Cleavage	1
gma-miR156x	GmDUF668-10	4.5	-1	1	20	82	101	UGACAGAAGAGAGUGAGCAC	::: ::::::::: :::	UCUCUCUCUCUCUUCUCUCA	Cleavage	1
gma-miR156y	GmDUF668-10	4.5	-1	1	20	82	101	UGACAGAAGAGAGUGAGCAC	::: ::::::::: :::	UCUCUCUCUCUCUUCUCUCA	Cleavage	1
gma-miR159a-3p	GmDUF668-6	4.5	-1	1	21	1447	1467	UUUGGAUUGAAGGGAGCUCUA	::: ::.:::...::::.:	AAGAAGUCUCUUUGGUCCAGA	Cleavage	1
gma-miR159a-3p	GmDUF668-21	4.5	-1	1	21	1115	1135	UUUGGAUUGAAGGGAGCUCUA	::: ::.:::...::::.:	AAGAAAUCUCUUUGGUCCAGA	Cleavage	1
gma-miR159a-3p	GmDUF668-8	4.5	-1	1	21	1248	1268	UUUGGAUUGAAGGGAGCUCUA	::: ::.:::...::::.:	AAGAAGUCUCUUUGGUCCAGA	Cleavage	1
gma-miR159a-3p	GmDUF668-23	4.5	-1	1	21	1202	1222	UUUGGAUUGAAGGGAGCUCUA	::: ::.:::...::::.:	AAGAAAUCUCUUUGGUCCAGA	Cleavage	1
gma-miR159a-5p	GmDUF668-5	4.5	-1	1	21	2969	2989	GAGCUCCUUGAAGUCCAAUUG	:: :: ::::::::::::.	CAUUUCAUCUUCAAGGAGCUU	Cleavage	1
gma-miR159e-3p	GmDUF668-6	4.5	-1	1	21	1447	1467	UUUGGAUUGAAGGGAGCUCUA	::: ::.:::...::::.:	AAGAAGUCUCUUUGGUCCAGA	Cleavage	1
gma-miR159e-3p	GmDUF668-21	4.5	-1	1	21	1115	1135	UUUGGAUUGAAGGGAGCUCUA	::: ::.:::...::::.:	AAGAAAUCUCUUUGGUCCAGA	Cleavage	1
gma-miR159e-3p	GmDUF668-8	4.5	-1	1	21	1248	1268	UUUGGAUUGAAGGGAGCUCUA	::: ::.:::...::::.:	AAGAAGUCUCUUUGGUCCAGA	Cleavage	1
gma-miR159e-3p	GmDUF668-23	4.5	-1	1	21	1202	1222	UUUGGAUUGAAGGGAGCUCUA	::: ::.:::...::::.:	AAGAAAUCUCUUUGGUCCAGA	Cleavage	1
gma-miR164a	GmDUF668-6	4.5	-1	1	21	416	436	UGGAGAAGCAGGGCACGUGCA	: : : :::::: :::.::.:	UUCCCAUGCCCUCCUUUUCUA	Cleavage	1
gma-miR164a	GmDUF668-8	4.5	-1	1	21	212	232	UGGAGAAGCAGGGCACGUGCA	: : : :::::: :::.::.:	UUCCCAUGCCCUUCUUUUCUA	Cleavage	1
gma-miR164b	GmDUF668-6	4.5	-1	1	20	417	436	UGGAGAAGCAGGGCACGUGC	: : :::::: :::.::.:	UCCCAUGCCCUCCUUUUCUA	Cleavage	1
gma-miR164b	GmDUF668-8	4.5	-1	1	20	213	232	UGGAGAAGCAGGGCACGUGC	: : :::::: :::.::.:	UCCCAUGCCCUUCUUUUCUA	Cleavage	1
gma-miR164c	GmDUF668-6	4.5	-1	1	20	417	436	UGGAGAAGCAGGGCACGUGC	: : :::::: :::.::.:	UCCCAUGCCCUCCUUUUCUA	Cleavage	1
gma-miR164c	GmDUF668-8	4.5	-1	1	20	213	232	UGGAGAAGCAGGGCACGUGC	: : :::::: :::.::.:	UCCCAUGCCCUUCUUUUCUA	Cleavage	1
gma-miR164d	GmDUF668-6	4.5	-1	1	20	417	436	UGGAGAAGCAGGGCACGUGC	: : :::::: :::.::.:	UCCCAUGCCCUCCUUUUCUA	Cleavage	1
gma-miR164d	GmDUF668-8	4.5	-1	1	20	213	232	UGGAGAAGCAGGGCACGUGC	: : :::::: :::.::.:	UCCCAUGCCCUUCUUUUCUA	Cleavage	1
gma-miR164e	GmDUF668-6	4.5	-1	1	21	416	436	UGGAGAAGCAGGGCACGUGCA	: : : :::::: :::.::.:	UUCCCAUGCCCUCCUUUUCUA	Cleavage	1
gma-miR164e	GmDUF668-8	4.5	-1	1	21	212	232	UGGAGAAGCAGGGCACGUGCA	: : : :::::: :::.::.:	UUCCCAUGCCCUUCUUUUCUA	Cleavage	1
gma-miR164f	GmDUF668-6	4.5	-1	1	21	416	436	UGGAGAAGCAGGGCACGUGCA	: : : :::::: :::.::.:	UUCCCAUGCCCUCCUUUUCUA	Cleavage	1
gma-miR164f	GmDUF668-8	4.5	-1	1	21	212	232	UGGAGAAGCAGGGCACGUGCA	: : : :::::: :::.::.:	UUCCCAUGCCCUUCUUUUCUA	Cleavage	1
gma-miR164g	GmDUF668-6	4.5	-1	1	21	416	436	UGGAGAAGCAGGGCACGUGCA	: : : :::::: :::.::.:	UUCCCAUGCCCUCCUUUUCUA	Cleavage	1
gma-miR164g	GmDUF668-8	4.5	-1	1	21	212	232	UGGAGAAGCAGGGCACGUGCA	: : : :::::: :::.::.:	UUCCCAUGCCCUUCUUUUCUA	Cleavage	1
gma-miR164h	GmDUF668-6	4.5	-1	1	21	416	436	UGGAGAAGCAGGGCACGUGCA	: : : :::::: :::.::.:	UUCCCAUGCCCUCCUUUUCUA	Cleavage	1
gma-miR164h	GmDUF668-8	4.5	-1	1	21	212	232	UGGAGAAGCAGGGCACGUGCA	: : : :::::: :::.::.:	UUCCCAUGCCCUUCUUUUCUA	Cleavage	1
gma-miR164i	GmDUF668-6	4.5	-1	1	21	416	436	UGGAGAAGCAGGGCACGUGCA	: : : :::::: :::.::.:	UUCCCAUGCCCUCCUUUUCUA	Cleavage	1
gma-miR164i	GmDUF668-8	4.5	-1	1	21	212	232	UGGAGAAGCAGGGCACGUGCA	: : : :::::: :::.::.:	UUCCCAUGCCCUUCUUUUCUA	Cleavage	1
gma-miR164j	GmDUF668-6	4.5	-1	1	21	416	436	UGGAGAAGCAGGGCACGUGCA	: : : :::::: :::.::.:	UUCCCAUGCCCUCCUUUUCUA	Cleavage	1
gma-miR164j	GmDUF668-8	4.5	-1	1	21	212	232	UGGAGAAGCAGGGCACGUGCA	: : : :::::: :::.::.:	UUCCCAUGCCCUUCUUUUCUA	Cleavage	1
gma-miR164k	GmDUF668-6	4.5	-1	1	21	416	436	UGGAGAAGCAGGGCACGUGCA	: : : :::::: :::.::.:	UUCCCAUGCCCUCCUUUUCUA	Cleavage	1
gma-miR164k	GmDUF668-8	4.5	-1	1	21	212	232	UGGAGAAGCAGGGCACGUGCA	: : : :::::: :::.::.:	UUCCCAUGCCCUUCUUUUCUA	Cleavage	1
gma-miR167h	GmDUF668-18	4.5	-1	1	24	722	745	AUCAUGCUGGCAGCUUCAACUGGU	:: ::::::.::: .:. ::::	GGCAUUUGAAGUUGCGGGUUUGAU	Cleavage	1
gma-miR167i	GmDUF668-20	4.5	-1	1	23	269	291	UCAUGCUGGCAGCUUCAACUGGU	: :: ::::::.::: ::: :::	AGCAUUUGAAGUUGCGAGCUUGA	Cleavage	1
gma-miR167i	GmDUF668-26	4.5	-1	1	23	364	386	UCAUGCUGGCAGCUUCAACUGGU	: :: ::::::.::: ::: :::	AGCAUUUGAAGUUGCGAGCUUGA	Cleavage	1
gma-miR168a	GmDUF668-3	4.5	-1	1	21	1032	1052	UCGCUUGGUGCAGGUCGGGAA	::: :::.::::. :.:.::	AUCCAGACUUGCAUAAGGUGA	Cleavage	1
gma-miR168b	GmDUF668-3	4.5	-1	1	19	1034	1052	UCGCUUGGUGCAGGUCGGG	:: :::.::::. :.:.::	CCAGACUUGCAUAAGGUGA	Cleavage	1
gma-miR171e	GmDUF668-6	4.5	-1	1	21	1986	2006	UGAUUGAGCCGUGCCAAUAUC	:.::::::.::::. : ::	AUUGUUGGCAUGGCUUCACCA	Cleavage	1
gma-miR171e	GmDUF668-8	4.5	-1	1	21	1787	1807	UGAUUGAGCCGUGCCAAUAUC	:.::::::.::::. : ::	AUUGUUGGCAUGGCUUCACCA	Cleavage	1
gma-miR171f	GmDUF668-6	4.5	-1	1	21	1986	2006	UGAUUGAGCCGUGCCAAUAUC	:.::::::.::::. : ::	AUUGUUGGCAUGGCUUCACCA	Cleavage	1
gma-miR171f	GmDUF668-8	4.5	-1	1	21	1787	1807	UGAUUGAGCCGUGCCAAUAUC	:.::::::.::::. : ::	AUUGUUGGCAUGGCUUCACCA	Cleavage	1
gma-miR171g	GmDUF668-6	4.5	-1	1	21	1986	2006	UGAUUGAGCCGUGCCAAUAUC	:.::::::.::::. : ::	AUUGUUGGCAUGGCUUCACCA	Cleavage	1
gma-miR171g	GmDUF668-8	4.5	-1	1	21	1787	1807	UGAUUGAGCCGUGCCAAUAUC	:.::::::.::::. : ::	AUUGUUGGCAUGGCUUCACCA	Cleavage	1
gma-miR171j-3p	GmDUF668-6	4.5	-1	1	21	1986	2006	UGAUUGAGCCGUGCCAAUAUC	:.::::::.::::. : ::	AUUGUUGGCAUGGCUUCACCA	Cleavage	1
gma-miR171j-3p	GmDUF668-8	4.5	-1	1	21	1787	1807	UGAUUGAGCCGUGCCAAUAUC	:.::::::.::::. : ::	AUUGUUGGCAUGGCUUCACCA	Cleavage	1
gma-miR171k-5p	GmDUF668-30	4.5	-1	1	21	278	298	CGAUGUUGGUGAGGUUCAAUC	:: ::::::::. ::::.	ACUUUAACCUCACUCACAUUU	Cleavage	1
gma-miR171l	GmDUF668-30	4.5	-1	1	21	278	298	CGAUGUUGGUGAGGUUCAAUC	:: ::::::::. ::::.	ACUUUAACCUCACUCACAUUU	Cleavage	1
gma-miR171u	GmDUF668-6	4.5	-1	1	21	1986	2006	UGAUUGAGCCGUGCCAAUAUC	:.::::::.::::. : ::	AUUGUUGGCAUGGCUUCACCA	Cleavage	1
gma-miR171u	GmDUF668-8	4.5	-1	1	21	1787	1807	UGAUUGAGCCGUGCCAAUAUC	:.::::::.::::. : ::	AUUGUUGGCAUGGCUUCACCA	Cleavage	1
gma-miR172b-5p	GmDUF668-20	4.5	-1	1	20	915	934	GUAGCAUCAUCAAGAUUCAC	:::::. :::: ::::::	UUGAAUUCUGAUCAUGCUAA	Cleavage	1
gma-miR172b-5p	GmDUF668-26	4.5	-1	1	20	1010	1029	GUAGCAUCAUCAAGAUUCAC	:::::. :::: ::::::	UUGAAUUCUGAUCAUGCUAA	Cleavage	1
gma-miR172b-5p	GmDUF668-17	4.5	-1	1	20	721	740	GUAGCAUCAUCAAGAUUCAC	::: .:::.:::: ::::	AUGAUCUUUGGUGAUUCUAC	Cleavage	1
gma-miR2108b	GmDUF668-21	4.5	-1	1	21	1399	1419	UUAAUGUGUUGUGUUUGUGAG	.::::.. .:::: :::::.:	UUCACGGUUACAAAACAUUGA	Cleavage	2
gma-miR2109-5p	GmDUF668-2	4.5	-1	1	20	1398	1417	UGCGAGUGUCUUCGCCUCUG	.:::: :.::.:.:: :::	AGGAGGGGGAGGCGCUGGCA	Cleavage	1
gma-miR319d	GmDUF668-10	4.5	-1	1	22	1760	1781	UGGACUGAAGGGGAGCUCCUUC	:::::.::::: :: :::	GUGAGAGCUUCCCUUAAGGCCA	Cleavage	1
gma-miR319f	GmDUF668-21	4.5	-1	1	20	1115	1134	UUGGACUGAAGGGGCCUCUU	:::: .:.:::..:::::.	AAGAAAUCUCUUUGGUCCAG	Cleavage	1
gma-miR319f	GmDUF668-23	4.5	-1	1	20	1202	1221	UUGGACUGAAGGGGCCUCUU	:::: .:.:::..:::::.	AAGAAAUCUCUUUGGUCCAG	Cleavage	1
gma-miR319n	GmDUF668-16	4.5	-1	1	21	1018	1038	UUUGGACCGAAGGGAGCCCCU	:::: :.:: ::: :::::	GUGGGCCCUCUCCGGCCCAAA	Translation	1
gma-miR319n	GmDUF668-30	4.5	-1	1	21	974	994	UUUGGACCGAAGGGAGCCCCU	:::: :.:: ::: :::::	GUGGGCCCUCUCCGGCCCAAA	Translation	1
gma-miR319o	GmDUF668-10	4.5	-1	1	22	1760	1781	UGGACUGAAGGGGAGCUCCUUC	:::::.::::: :: :::	GUGAGAGCUUCCCUUAAGGCCA	Cleavage	1
gma-miR319q	GmDUF668-6	4.5	-1	1	21	1445	1465	UGGACUGAAGGGAGCUCCUUC	:: :: ::.:::..:::::	AAAAGAAGUCUCUUUGGUCCA	Cleavage	1
gma-miR319q	GmDUF668-21	4.5	-1	1	21	1113	1133	UGGACUGAAGGGAGCUCCUUC	:: :: ::.:::..:::::	AAAAGAAAUCUCUUUGGUCCA	Cleavage	1
gma-miR319q	GmDUF668-8	4.5	-1	1	21	1246	1266	UGGACUGAAGGGAGCUCCUUC	:: :: ::.:::..:::::	AAAAGAAGUCUCUUUGGUCCA	Cleavage	1
gma-miR319q	GmDUF668-23	4.5	-1	1	21	1200	1220	UGGACUGAAGGGAGCUCCUUC	:: :: ::.:::..:::::	AAAAGAAAUCUCUUUGGUCCA	Cleavage	1
gma-miR393a	GmDUF668-19	4.5	-1	1	21	548	568	UCCAAAGGGAUCGCAUUGAUC	:..:::: :::.:::: ::	AUUUGAUGCAAUCUCUUUCGA	Cleavage	1
gma-miR393a	GmDUF668-27	4.5	-1	1	21	533	553	UCCAAAGGGAUCGCAUUGAUC	:..:::: :::.:::: ::	AUUUGAUGCAAUCUCUUUCGA	Cleavage	1
gma-miR393c-5p	GmDUF668-19	4.5	-1	1	22	547	568	UCCAAAGGGAUCGCAUUGAUCC	:..:::: :::.:::: ::	AAUUUGAUGCAAUCUCUUUCGA	Cleavage	1
gma-miR393c-5p	GmDUF668-27	4.5	-1	1	22	532	553	UCCAAAGGGAUCGCAUUGAUCC	:..:::: :::.:::: ::	AAUUUGAUGCAAUCUCUUUCGA	Cleavage	1
gma-miR393d	GmDUF668-19	4.5	-1	1	22	547	568	UCCAAAGGGAUCGCAUUGAUCC	:..:::: :::.:::: ::	AAUUUGAUGCAAUCUCUUUCGA	Cleavage	1
gma-miR393d	GmDUF668-27	4.5	-1	1	22	532	553	UCCAAAGGGAUCGCAUUGAUCC	:..:::: :::.:::: ::	AAUUUGAUGCAAUCUCUUUCGA	Cleavage	1
gma-miR393e	GmDUF668-19	4.5	-1	1	22	547	568	UCCAAAGGGAUCGCAUUGAUCC	:..:::: :::.:::: ::	AAUUUGAUGCAAUCUCUUUCGA	Cleavage	1
gma-miR393e	GmDUF668-27	4.5	-1	1	22	532	553	UCCAAAGGGAUCGCAUUGAUCC	:..:::: :::.:::: ::	AAUUUGAUGCAAUCUCUUUCGA	Cleavage	1
gma-miR393f	GmDUF668-19	4.5	-1	1	22	547	568	UCCAAAGGGAUCGCAUUGAUCC	:..:::: :::.:::: ::	AAUUUGAUGCAAUCUCUUUCGA	Cleavage	1
gma-miR393f	GmDUF668-27	4.5	-1	1	22	532	553	UCCAAAGGGAUCGCAUUGAUCC	:..:::: :::.:::: ::	AAUUUGAUGCAAUCUCUUUCGA	Cleavage	1
gma-miR393g	GmDUF668-19	4.5	-1	1	22	547	568	UCCAAAGGGAUCGCAUUGAUCC	:..:::: :::.:::: ::	AAUUUGAUGCAAUCUCUUUCGA	Cleavage	1
gma-miR393g	GmDUF668-27	4.5	-1	1	22	532	553	UCCAAAGGGAUCGCAUUGAUCC	:..:::: :::.:::: ::	AAUUUGAUGCAAUCUCUUUCGA	Cleavage	1
gma-miR393h	GmDUF668-19	4.5	-1	1	22	548	569	UUCCAAAGGGAUCGCAUUGAUC	:..:::: :::.:::: :::	AUUUGAUGCAAUCUCUUUCGAA	Cleavage	1
gma-miR393h	GmDUF668-27	4.5	-1	1	22	533	554	UUCCAAAGGGAUCGCAUUGAUC	:..:::: :::.:::: :::	AUUUGAUGCAAUCUCUUUCGAA	Cleavage	1
gma-miR393i	GmDUF668-27	4.5	-1	1	22	533	554	UUCCAAAGGGAUCGCAUUGAUC	:..:::: :::.:::: :::	AUUUGAUGCAAUCUCUUUCGAA	Cleavage	1
gma-miR393i	GmDUF668-19	4.5	-1	1	22	548	569	UUCCAAAGGGAUCGCAUUGAUC	:..:::: :::.:::: :::	AUUUGAUGCAAUCUCUUUCGAA	Cleavage	1
gma-miR393j	GmDUF668-19	4.5	-1	1	22	548	569	UUCCAAAGGGAUCGCAUUGAUC	:..:::: :::.:::: :::	AUUUGAUGCAAUCUCUUUCGAA	Cleavage	1
gma-miR393j	GmDUF668-27	4.5	-1	1	22	533	554	UUCCAAAGGGAUCGCAUUGAUC	:..:::: :::.:::: :::	AUUUGAUGCAAUCUCUUUCGAA	Cleavage	1
gma-miR393k	GmDUF668-27	4.5	-1	1	22	533	554	UUCCAAAGGGAUCGCAUUGAUC	:..:::: :::.:::: :::	AUUUGAUGCAAUCUCUUUCGAA	Cleavage	1
gma-miR393k	GmDUF668-19	4.5	-1	1	22	548	569	UUCCAAAGGGAUCGCAUUGAUC	:..:::: :::.:::: :::	AUUUGAUGCAAUCUCUUUCGAA	Cleavage	1
gma-miR394a-3p	GmDUF668-3	4.5	-1	1	20	24	43	AGCUCUGUUGGCUACACUUU	.:.::: :::.:: :::::	GAGGUGAAGCUAAAAGAGCC	Cleavage	1
gma-miR396f	GmDUF668-2	4.5	-1	1	25	216	240	AGCUUUCUUGAACUUCUUAUGCCUA	::. ::::: :::::: ::	CAACUUUAGCAAGUUAAAGAAACCU	Translation	1
gma-miR396g	GmDUF668-26	4.5	-1	1	21	1997	2016	UUCUUGAACUUCUUAUGCAUC	:::: ::.:.::::::: ::	UAUGC-UAGGGAGUUCAAUAA	Cleavage	1
gma-miR398a	GmDUF668-5	4.5	-1	1	21	746	766	UGUGUUCUCAGGUCACCCCUU	:: : ::.::::::::..	UUGGAGAUACUUGAGAACAUG	Cleavage	1
gma-miR398b	GmDUF668-5	4.5	-1	1	21	746	766	UGUGUUCUCAGGUCACCCCUU	:: : ::.::::::::..	UUGGAGAUACUUGAGAACAUG	Cleavage	1
gma-miR398c	GmDUF668-16	4.5	-1	1	21	1508	1528	UGUGUUCUCAGGUCGCCCCUG	: ::: ::: ::::.:::.	UUGAGGCCACCCGAGAGCACG	Translation	1
gma-miR398c	GmDUF668-5	4.5	-1	1	21	746	766	UGUGUUCUCAGGUCGCCCCUG	:: : ::.::::::::..	UUGGAGAUACUUGAGAACAUG	Cleavage	1
gma-miR398d	GmDUF668-16	4.5	-1	1	21	1508	1528	UGUGUUCUCAGGUCGCCCCUG	: ::: ::: ::::.:::.	UUGAGGCCACCCGAGAGCACG	Translation	1
gma-miR398d	GmDUF668-5	4.5	-1	1	21	746	766	UGUGUUCUCAGGUCGCCCCUG	:: : ::.::::::::..	UUGGAGAUACUUGAGAACAUG	Cleavage	1
gma-miR408a-5p	GmDUF668-28	4.5	-1	1	21	676	696	CAGGGGAACAGGCAGAGCAUG	: : .::: :.:::::::::	CCUCUUCUUCUUGUUCCCCUU	Cleavage	1
gma-miR408a-5p	GmDUF668-15	4.5	-1	1	21	682	702	CAGGGGAACAGGCAGAGCAUG	: : .::: :.:::::::::	CCUCUUCUUCUUGUUCCCCUU	Cleavage	1
gma-miR408c-5p	GmDUF668-28	4.5	-1	1	21	676	696	CAGGGGAACAGGCAGAGCAUG	: : .::: :.:::::::::	CCUCUUCUUCUUGUUCCCCUU	Cleavage	1
gma-miR408c-5p	GmDUF668-15	4.5	-1	1	21	682	702	CAGGGGAACAGGCAGAGCAUG	: : .::: :.:::::::::	CCUCUUCUUCUUGUUCCCCUU	Cleavage	1
gma-miR4348c	GmDUF668-28	4.5	-1	1	21	928	948	UGUUAAACUUGCAAGAUGACA	:: ::::: :: :::.:::	CUUCUUCUUGAAACUUUGACA	Translation	1
gma-miR4365	GmDUF668-2	4.5	-1	1	24	1306	1329	AAGAACUUCUUCCGCGAGAUCGCA	: :. : :::::.:::.:::.:	GGAGGACGCGCGGGAGAGGUUUUA	Cleavage	1
gma-miR4382	GmDUF668-8	4.5	-1	1	22	92	113	UAUGUUAACUGAUUUCAUGGAU	.::::::::: : ::..::	CCAUAUGAAAUCAAUGAAUGUA	Cleavage	1
gma-miR4394	GmDUF668-25	4.5	-1	1	24	152	175	AAUGGACUAAAGAGAAAGGGGCCG	.:.::::::::::: :..::	AAUUCUCUUUCUCUUUAUCCUGUU	Cleavage	2
gma-miR4394	GmDUF668-25	4.5	-1	1	24	2169	2192	AAUGGACUAAAGAGAAAGGGGCCG	:::: :.:::::: :.::	UAGUGGCUUUAUUUUUAGUGCGUU	Cleavage	2
gma-miR4394	GmDUF668-3	4.5	-1	1	24	188	211	AAUGGACUAAAGAGAAAGGGGCCG	.:.::::::::::: :..::	AAUUCUCUUUCUCUUUAUCCUGUU	Cleavage	1
gma-miR4397-3p	GmDUF668-9	4.5	-1	1	22	2160	2181	UGUCAAAGAUGUGGCGAAUACU	: ::.:::.:: :::::..:	UAUUUUUGCCGCACCUUUGGUA	Cleavage	1
gma-miR4405	GmDUF668-9	4.5	-1	1	24	752	775	AUUCUAAGACGGUUAUCUGGGACC	:: . ..:::.: : :::::::::	GGAUAUGGAUGAACUUCUUAGAAU	Translation	1
gma-miR4407	GmDUF668-1	4.5	-1	1	22	937	958	CAGAGGAAGCAGCACUUGUACC	:::: ::.::.: :::::	ACAACAAUUGUUGUUGCCUCUU	Cleavage	1
gma-miR4412-5p	GmDUF668-2	4.5	-1	1	21	609	629	UGUUGCGGGUAUCUUUGCCUC	:. : :.:::.:::::::	UGAGUUACGGUACUCGCAACA	Cleavage	1
gma-miR4414-3p	GmDUF668-28	4.5	-1	1	20	1973	1992	UCCAACGAUGCGGGAGCUGC	:.:::: .:::: .:::::.	GUAGCUGUCGCAGUGUUGGG	Cleavage	1
gma-miR4992	GmDUF668-26	4.5	-1	1	22	1799	1820	AUUCUAAGAUGGUUUUUGUUAG	::..: :.:.:: :::::::	GCAAUGACAGCUAUAUUAGAAU	Cleavage	1
gma-miR5037c	GmDUF668-7	4.5	-1	1	20	316	335	AGUGGAACUUUGAGGCCUGC	::: :::::: ::::::	CCAGAACUCAAACUUCCACC	Cleavage	1
gma-miR5040	GmDUF668-16	4.5	-1	1	21	2026	2046	AUGAUAUAUAACAAGCAUGAG	.:::::. :: ::::::: ::	UUCAUGUAUGAUAUAUAUGAU	Translation	1
gma-miR5043	GmDUF668-15	4.5	-1	1	21	1782	1802	UGUCCCCUUCUCUGCACCACC	:::: : :::::::::::	UGUGGCGGAGAGAAGGGGAGC	Cleavage	1
gma-miR5043	GmDUF668-28	4.5	-1	1	21	1767	1787	UGUCCCCUUCUCUGCACCACC	:::: : :::::::::::	UGUGGCGGAGAGAAGGGGAAC	Cleavage	1
gma-miR5368	GmDUF668-7	4.5	-1	1	19	268	286	GGACAGUCUCAGGUAGACA	: ::::.:::. :::::..	UCUCUAUCUGGAACUGUUU	Cleavage	1
gma-miR5376	GmDUF668-13	4.5	-1	1	22	2569	2590	UGAAGAUUUGAAGAAUUUGGGA	::::: :: :::.:::: :	AUACAAAUGCUGCAAGUCUUGA	Translation	1
gma-miR5380a	GmDUF668-6	4.5	-1	1	24	506	529	GAAAAUGAAUGAUGAGGAUGGGGA	:::..:. :.:::.:::::.	GUUGCAUUUUUUUUAUUUAUUUUU	Cleavage	1
gma-miR5380b	GmDUF668-6	4.5	-1	1	24	506	529	GAAAAUGAAUGAUGAGGAUGGGGA	:::..:. :.:::.:::::.	GUUGCAUUUUUUUUAUUUAUUUUU	Cleavage	1
gma-miR5764	GmDUF668-16	4.5	-1	1	22	2213	2234	UCCAUUCGCGGACAUGAUGGAU	: ::: :: :::.:. ::::::	AGCCACCAGGUCUGUAAAUGGA	Cleavage	1
gma-miR5764	GmDUF668-30	4.5	-1	1	22	2179	2200	UCCAUUCGCGGACAUGAUGGAU	: ::: :: :::.:. ::::::	AGCCACCAGGUCUGUAAAUGGA	Cleavage	1
gma-miR5770a	GmDUF668-28	4.5	-1	1	21	2305	2325	UUAGGACUAUGGUUUGGACGA	: ::::::.. :::::::	AAGGCCAAACUGAAGUCCUAU	Cleavage	1
gma-miR5770a	GmDUF668-15	4.5	-1	1	21	2311	2331	UUAGGACUAUGGUUUGGACGA	: ::::::.. :::::::	AAGGCCAAACUGAAGUCCUAU	Cleavage	1
gma-miR5770b	GmDUF668-28	4.5	-1	1	21	2305	2325	UUAGGACUAUGGUUUGGACAA	: ::::::.. :::::::	AAGGCCAAACUGAAGUCCUAU	Cleavage	1
gma-miR5770b	GmDUF668-15	4.5	-1	1	21	2311	2331	UUAGGACUAUGGUUUGGACAA	: ::::::.. :::::::	AAGGCCAAACUGAAGUCCUAU	Cleavage	1
gma-miR5774a	GmDUF668-18	4.5	-1	1	21	1189	1209	GCUGGCGUCGACACGUGGCAU	: :.::.::: : .:::::::	AGGUCAUGUGGCAGCGCCAGC	Translation	1
gma-miR5774b	GmDUF668-18	4.5	-1	1	21	1189	1209	GCUGGCGUCGACACGUGGCAU	: :.::.::: : .:::::::	AGGUCAUGUGGCAGCGCCAGC	Translation	1
gma-miR5775	GmDUF668-7	4.5	-1	1	21	454	474	AUAAGCUCUUUUGAGAGCUUC	.:::: ::.:::::.:: :	UGAGCUGCCAGAAGAGUUUUU	Cleavage	1
gma-miR5779	GmDUF668-23	4.5	-1	1	24	253	276	CAAGUCCAAAGUAGGAAUGUUGCA	: ... .::.: ..::::::::::	UCUGGAGUUUCCGUUUUGGACUUG	Cleavage	1
gma-miR5780b	GmDUF668-15	4.5	-1	1	22	1090	1112	UCUGAGUCCAUGAUAU-AUUAAA	::: : ::: ::::::::::	AGGAAUGAGAUCUUGGACUCAGA	Translation	1
gma-miR5780d	GmDUF668-23	4.5	-1	1	22	1182	1203	UGUUUUGAGUUUCUGAUAAAUU	:. ::.:.::.:.::..::: :	AGCUUGUUAGGAGCUUGAAAAA	Cleavage	1
gma-miR828a	GmDUF668-26	4.5	-1	1	22	901	922	UCUUGCUCAAAUGAGUAUUCCA	..::::. ::: :::::::	CACGGUACUUUUUUUAGCAAGA	Cleavage	1
gma-miR828b	GmDUF668-26	4.5	-1	1	22	901	922	UCUUGCUCAAAUGAGUAUUCCA	..::::. ::: :::::::	CACGGUACUUUUUUUAGCAAGA	Cleavage	1
gma-miR9723	GmDUF668-4	4.5	-1	1	21	2089	2109	CAAAGGAGAUUUGGACAACUC	.::: :: .::.:::::::	AGGUUUGCCUGAUUUCCUUUG	Cleavage	1
gma-miR9724	GmDUF668-15	4.5	-1	1	22	3245	3266	UAGAGAUAGUGUCAAAAUAGAA	: :: ::::..::.:::::	CUGUACAUUGAUGCUGUCUCUC	Cleavage	1
gma-miR9725	GmDUF668-6	4.5	-1	1	21	1058	1078	UUAAUUUUUUUGGAUCAGCAU	::::: ..::.::.::::	CAACUGAUGUGAAGAAGUUAA	Cleavage	1
gma-miR9732	GmDUF668-9	4.5	-1	1	21	1630	1650	CAAGGGUAUGAUGUGCAAUCU	: .: : :.::.:::..::::	AAGUGGAAUAUUAUAUUCUUG	Cleavage	1
gma-miR9732	GmDUF668-4	4.5	-1	1	21	1674	1694	CAAGGGUAUGAUGUGCAAUCU	: .: : :.::.:::..::::	AAGUGGAAUAUUAUAUUCUUG	Cleavage	1
gma-miR9732	GmDUF668-11	4.5	-1	1	21	1628	1648	CAAGGGUAUGAUGUGCAAUCU	: .: : ::::..::..::::	AAGUGGAACAUUGUAUUCUUG	Cleavage	1
gma-miR9739	GmDUF668-5	4.5	-1	1	21	1177	1197	UUUGAAUGUCCAGAUACGUAC	:.::::.::::: : ::.:	CCAUGUAUUUGGACUUACAGA	Cleavage	1
gma-miR9739	GmDUF668-10	4.5	-1	1	21	994	1014	UUUGAAUGUCCAGAUACGUAC	:.::::.::::: : ::.:	CCAUGUAUUUGGACUUACAGA	Cleavage	1
gma-miR9739	GmDUF668-26	4.5	-1	1	21	952	971	UUUGAAUGUCCAGAUACGUAC	:.::::.::: :::::::.	CAAUGUAUUUGG-CAUUCAAG	Cleavage	1
gma-miR9739	GmDUF668-20	4.5	-1	1	21	857	876	UUUGAAUGUCCAGAUACGUAC	:.::::.::: :::::::.	CAAUGUAUUUGG-CAUUCAAG	Cleavage	1
gma-miR9741	GmDUF668-28	4.5	-1	1	24	2660	2683	AAUGUGUUGAACUGAGUGAAGACA	::::. :::: :: ::::::::	AUUCUUUUCUCAAUUGAACACAUU	Cleavage	1
gma-miR9745	GmDUF668-26	4.5	-1	1	24	796	819	AGAAUUAAAUUUGGACCGUAUAAC	: : :.:: ::.:::::::::	AUCAGAUGGACCGAAUUUAAUUGA	Cleavage	1
gma-miR9746i	GmDUF668-13	4.5	-1	1	24	1007	1030	AAAGUGUUUGAAUUUCAAUUAGAU	:: :::::.::::. :.::.::	AUGAAAUUGGAAUUUUAGCAUUUG	Cleavage	1
gma-miR9748	GmDUF668-12	4.5	-1	1	22	123	144	GAAGGAAGUGUAGAGGGAUGAC	:::::::::: :::: :.	CAUCUCCCUCUACAAUUCCCUU	Cleavage	1
gma-miR9749	GmDUF668-14	4.5	-1	1	21	1084	1104	UUAGCUUCUUUCACCUUUCCC	:: :. ::::.::.:::::	UGGCAGAGUGAGAGGAGCUAU	Cleavage	1
gma-miR9749	GmDUF668-22	4.5	-1	1	21	1186	1206	UUAGCUUCUUUCACCUUUCCC	:: :. ::::.::.:::::	UGGCAGAGUGAGAGGAGCUAU	Cleavage	1
gma-miR9752	GmDUF668-19	4.5	-1	1	21	796	816	UGCUUCUUCUUUUCCCUGUUU	::::: .:::::.::.:::	AAACAAUUGAAAGAGGAGGCA	Cleavage	1
gma-miR9752	GmDUF668-27	4.5	-1	1	21	781	801	UGCUUCUUCUUUUCCCUGUUU	::::: .:::::.::.:::	AAACAAUUGAAAGAGGAGGCA	Cleavage	1
gma-miR9752	GmDUF668-13	4.5	-1	1	21	1309	1329	UGCUUCUUCUUUUCCCUGUUU	:.::: :::.::.::.:::	AGACAAUCAAAGGAGGAGGCA	Cleavage	2
gma-miR9752	GmDUF668-7	4.5	-1	1	21	1212	1232	UGCUUCUUCUUUUCCCUGUUU	:.::: :::.::.::.:::	AGACAACCAAAGGAGGAGGCA	Cleavage	2
gma-miR9752	GmDUF668-8	4.5	-1	1	21	512	532	UGCUUCUUCUUUUCCCUGUUU	.:.:: :.:: ::::::::	UGAUAGAAAGAAAAAGAAGCA	Cleavage	1
gma-miR9753	GmDUF668-13	4.5	-1	1	24	2142	2165	ACAAUUUGGGACUUAGGGCUACAA	: :: :.. :::::::::.:::	GUCUACCUUAAAGUCCCAAGUUGG	Cleavage	2
gma-miR9753	GmDUF668-13	4.5	-1	1	24	2579	2602	ACAAUUUGGGACUUAGGGCUACAA	::.:.:.::: ::::::: :	UGCAAGUCUUGAGUGCCAAAUUUU	Translation	2
gma-miR1508a	GmDUF668-23	5	-1	1	23	236	258	UCUAGAAAGGGAAAUAGCAGUUG	.::: : :::.. ::::.::	UCCUUGCCAAUUCUUGUUCUGGA	Cleavage	1
gma-miR1510a-3p	GmDUF668-5	5	-1	1	23	1360	1382	UUGUUGUUUUACCUAUUCCACCC	::: ::: ::: .::::::::	AGGUCCAAUUGGUCGAACAACAA	Translation	1
gma-miR1510a-3p	GmDUF668-6	5	-1	1	23	939	961	UUGUUGUUUUACCUAUUCCACCC	:: :.::: ::: ::::.::	AUUUGAAGUAGCUAAUACAAUAA	Cleavage	1
gma-miR1510a-3p	GmDUF668-21	5	-1	1	23	607	629	UUGUUGUUUUACCUAUUCCACCC	:: :.::: ::: ::::.::	AUUUGAAGUAGCUAAUACAAUAA	Cleavage	1
gma-miR1510a-3p	GmDUF668-23	5	-1	1	23	694	716	UUGUUGUUUUACCUAUUCCACCC	:: :.::: ::: ::::.::	AUUUGAAGUAGCUAAUACAAUAA	Cleavage	1
gma-miR1510a-3p	GmDUF668-8	5	-1	1	23	740	762	UUGUUGUUUUACCUAUUCCACCC	: :.::: ::: ::::.::	AUUCGAAGUAGCUAAUACAAUAA	Cleavage	1
gma-miR1510a-3p	GmDUF668-2	5	-1	1	23	1338	1360	UUGUUGUUUUACCUAUUCCACCC	:::. .:::.:.:::: :.	UGCCGGAGAGGGUGAGACAAAAG	Cleavage	1
gma-miR1510b-3p	GmDUF668-6	5	-1	1	21	940	960	UGUUGUUUUACCUAUUCCACC	:: :.::: ::: ::::.:	UUUGAAGUAGCUAAUACAAUA	Translation	1
gma-miR1510b-3p	GmDUF668-21	5	-1	1	21	608	628	UGUUGUUUUACCUAUUCCACC	:: :.::: ::: ::::.:	UUUGAAGUAGCUAAUACAAUA	Translation	1
gma-miR1510b-3p	GmDUF668-23	5	-1	1	21	695	715	UGUUGUUUUACCUAUUCCACC	:: :.::: ::: ::::.:	UUUGAAGUAGCUAAUACAAUA	Translation	1
gma-miR1510b-3p	GmDUF668-9	5	-1	1	21	2071	2090	UGUUGUUUUACCUAUUCCACC	::::: ::: .:::.::.:	AAUGGAA-AGGAGAAAUAAUA	Translation	1
gma-miR1510b-5p	GmDUF668-16	5	-1	1	22	475	496	AGGGAUAGGUAAAACAACUACU	:: ::::.:::::.::	AAUUAUUUAUUUAUCUAUCUCU	Cleavage	1
gma-miR1511	GmDUF668-14	5	-1	1	20	1102	1122	AACCAGGCUCUGAUAC-CAUG	.::: : :::::: :.:::::	UAUGAGCAUCAGAACUUGGUU	Cleavage	1
gma-miR1512b	GmDUF668-2	5	-1	1	22	1770	1791	UAACUGGAAAUUCUUAAAGCAU	:: .::: : :::: :.:::::	AUUUUUUUAUAAUUACUAGUUA	Cleavage	1
gma-miR1512b	GmDUF668-1	5	-1	1	22	1867	1888	UAACUGGAAAUUCUUAAAGCAU	: .::: : :::: :.:::::	UUUUUUUUAUAAUUACUAGUUA	Cleavage	1
gma-miR1513a-3p	GmDUF668-15	5	-1	1	23	2676	2698	UUUAAAUGUGUAUAAGUCAUGGU	:::.::. ..:::::: ::	CAAUUGAUUUGAGUACAUUUUAA	Cleavage	1
gma-miR1513c	GmDUF668-18	5	-1	1	19	44	62	UAUGAGAGAAAGCCAUGAC	:::: .:::.:::.:::	GUCAAUCUUUUUUCUUAUA	Cleavage	1
gma-miR1514b-5p	GmDUF668-21	5	-1	1	21	2211	2232	UUCAUUUUUAAAAUAG-ACAUU	:::: ::::::::::: : ::	CAUGUACUAUUUUAAAACUAAA	Cleavage	1
gma-miR1515a	GmDUF668-17	5	-1	1	22	860	881	UCAUUUUGCGUGCAAUGAUCUG	::::: ::: : .:::::.	GCAAUCAUGGCAAGAGAAAUGG	Translation	1
gma-miR1515b	GmDUF668-17	5	-1	1	22	860	881	UCAUUUUGCGUGCAAUGAUCUG	::::: ::: : .:::::.	GCAAUCAUGGCAAGAGAAAUGG	Translation	1
gma-miR1518	GmDUF668-20	5	-1	1	21	2007	2027	UGUGUUGUAAAGUGAAUAUCA	::: .::::.::: ::::: :	UGAGGUUCAUUUUUCAACAAA	Cleavage	2
gma-miR1520e	GmDUF668-4	5	-1	1	24	2163	2187	CAAUAAGAACGUGACAUAUG-ACAG	:::: :::.:: ::: :::::. ::	CUGUGCAUGUGCCACAUUCUUGCUG	Translation	1
gma-miR1520f-5p	GmDUF668-24	5	-1	1	24	559	582	AUUGUCACGUGUCAUGUUCUGAUU	:..:::: ::::. ::::::	CUUUGGAACCAGACAUUUGACAAG	Cleavage	1
gma-miR1520f-5p	GmDUF668-3	5	-1	1	24	758	781	AUUGUCACGUGUCAUGUUCUGAUU	::::. ::.:: :::.::	GCAUUGAACGAGAUACUUGAUAAC	Cleavage	1
gma-miR1520j	GmDUF668-4	5	-1	1	24	2159	2183	AAGAACGUGACACAUG-ACAAUCAA	::: :::::: ::: :::::	CUUUCUGUGCAUGUGCCACAUUCUU	Translation	1
gma-miR1520q	GmDUF668-16	5	-1	1	24	1703	1727	AUUGACCAAUCAGAACAUGA-CACA	::: :: ::::.::. :::: :::	AGUGAUCCUGUUUUGGCUGGUGAAU	Cleavage	1
gma-miR1525	GmDUF668-16	5	-1	1	21	559	579	UGGGUUAAUUAAGUUUUUAGU	: :.::::: :::::::	CUCUAUAGCUUAAAUAACCCA	Cleavage	1
gma-miR1529	GmDUF668-18	5	-1	1	23	1299	1321	UUAAAGGAAACAAUUAAUCGUUA	:. :: : :::::: .::::..	GAGAGAAUCAUUGUUGUCUUUGG	Cleavage	1
gma-miR1533	GmDUF668-4	5	-1	1	19	73	92	AUA-AUAAAAAUAAUAAUGA	:: :: :::::::::: :::	UCCUUUUUAUUUUUAUAUAU	Cleavage	1
gma-miR156a	GmDUF668-13	5	-1	1	20	358	377	UGACAGAAGAGAGUGAGCAC	: : ::::::::::: :.	CUUCCCACUCUCUUCUAUUC	Cleavage	1
gma-miR156ab	GmDUF668-6	5	-1	1	21	1760	1781	AUUUAAGUGAUGG-GAGCUCCG	:::::: :::::::: :.::	AAGAGCUCUCCAUCACUCAGAU	Cleavage	1
gma-miR156b	GmDUF668-5	5	-1	1	21	81	101	UGACAGAAGAGAGAGAGCACA	.:::::::::::: ::	CACUUUCUCUCUCUUCUCUCU	Cleavage	1
gma-miR156c	GmDUF668-3	5	-1	1	21	387	406	UUGACAGAAGAUAGAGAGCAC	:::: :.:::::: ::::	AGGCUCA-UGUCUUCUCUCAA	Cleavage	1
gma-miR156d	GmDUF668-3	5	-1	1	21	387	406	UUGACAGAAGAUAGAGAGCAC	:::: :.:::::: ::::	AGGCUCA-UGUCUUCUCUCAA	Cleavage	1
gma-miR156e	GmDUF668-3	5	-1	1	21	387	406	UUGACAGAAGAUAGAGAGCAC	:::: :.:::::: ::::	AGGCUCA-UGUCUUCUCUCAA	Cleavage	1
gma-miR156h	GmDUF668-13	5	-1	1	20	358	377	UGACAGAAGAGAGUGAGCAC	: : ::::::::::: :.	CUUCCCACUCUCUUCUAUUC	Cleavage	1
gma-miR156i	GmDUF668-3	5	-1	1	21	387	406	UUGACAGAAGAUAGAGAGCAC	:::: :.:::::: ::::	AGGCUCA-UGUCUUCUCUCAA	Cleavage	1
gma-miR156j	GmDUF668-3	5	-1	1	21	387	406	UUGACAGAAGAUAGAGAGCAC	:::: :.:::::: ::::	AGGCUCA-UGUCUUCUCUCAA	Cleavage	1
gma-miR156k	GmDUF668-3	5	-1	1	21	387	406	UUGACAGAAGAGAGUGAGCAC	::::: : :::::: ::::	AGGCUCA-UGUCUUCUCUCAA	Cleavage	1
gma-miR156l	GmDUF668-3	5	-1	1	21	387	406	UUGACAGAAGAUAGAGAGCAC	:::: :.:::::: ::::	AGGCUCA-UGUCUUCUCUCAA	Cleavage	1
gma-miR156m	GmDUF668-3	5	-1	1	21	387	406	UUGACAGAAGAUAGAGAGCAC	:::: :.:::::: ::::	AGGCUCA-UGUCUUCUCUCAA	Cleavage	1
gma-miR156n	GmDUF668-3	5	-1	1	21	387	406	UUGACAGAAGAGAGUGAGCAC	::::: : :::::: ::::	AGGCUCA-UGUCUUCUCUCAA	Cleavage	1
gma-miR156o	GmDUF668-3	5	-1	1	21	387	406	UUGACAGAAGAGAGUGAGCAC	::::: : :::::: ::::	AGGCUCA-UGUCUUCUCUCAA	Cleavage	1
gma-miR156p	GmDUF668-10	5	-1	1	21	82	102	UUGACAGAAGAAAGGGAGCAC	:::.:: :::::: :::.	UCUCUCUCUCUCUUCUCUCAG	Cleavage	1
gma-miR156q	GmDUF668-13	5	-1	1	21	357	377	UGACAGAAGAGAGUGAGCACU	: : ::::::::::: :.	UCUUCCCACUCUCUUCUAUUC	Cleavage	1
gma-miR156s	GmDUF668-13	5	-1	1	21	357	377	UGACAGAAGAGAGUGAGCACU	: : ::::::::::: :.	UCUUCCCACUCUCUUCUAUUC	Cleavage	1
gma-miR156t	GmDUF668-10	5	-1	1	21	82	102	UUGACAGAAGAAAGGGAGCAC	:::.:: :::::: :::.	UCUCUCUCUCUCUUCUCUCAG	Cleavage	1
gma-miR156u	GmDUF668-13	5	-1	1	20	358	377	UGACAGAAGAGAGUGAGCAC	: : ::::::::::: :.	CUUCCCACUCUCUUCUAUUC	Cleavage	1
gma-miR156v	GmDUF668-13	5	-1	1	20	358	377	UGACAGAAGAGAGUGAGCAC	: : ::::::::::: :.	CUUCCCACUCUCUUCUAUUC	Cleavage	1
gma-miR156w	GmDUF668-13	5	-1	1	20	358	377	UGACAGAAGAGAGUGAGCAC	: : ::::::::::: :.	CUUCCCACUCUCUUCUAUUC	Cleavage	1
gma-miR156x	GmDUF668-13	5	-1	1	20	358	377	UGACAGAAGAGAGUGAGCAC	: : ::::::::::: :.	CUUCCCACUCUCUUCUAUUC	Cleavage	1
gma-miR156y	GmDUF668-13	5	-1	1	20	358	377	UGACAGAAGAGAGUGAGCAC	: : ::::::::::: :.	CUUCCCACUCUCUUCUAUUC	Cleavage	1
gma-miR164a	GmDUF668-28	5	-1	1	21	2475	2495	UGGAGAAGCAGGGCACGUGCA	:: ::..::::: ::.::	GACAAAUGUUCUGCUACUUCA	Cleavage	1
gma-miR164a	GmDUF668-15	5	-1	1	21	2481	2501	UGGAGAAGCAGGGCACGUGCA	:: ::..::::: ::.::	GACAAAUGUUCUGCUACUUCA	Cleavage	1
gma-miR164b	GmDUF668-28	5	-1	1	20	2476	2495	UGGAGAAGCAGGGCACGUGC	:: ::..::::: ::.::	ACAAAUGUUCUGCUACUUCA	Cleavage	1
gma-miR164b	GmDUF668-15	5	-1	1	20	2482	2501	UGGAGAAGCAGGGCACGUGC	:: ::..::::: ::.::	ACAAAUGUUCUGCUACUUCA	Cleavage	1
gma-miR164c	GmDUF668-28	5	-1	1	20	2476	2495	UGGAGAAGCAGGGCACGUGC	:: ::..::::: ::.::	ACAAAUGUUCUGCUACUUCA	Cleavage	1
gma-miR164c	GmDUF668-15	5	-1	1	20	2482	2501	UGGAGAAGCAGGGCACGUGC	:: ::..::::: ::.::	ACAAAUGUUCUGCUACUUCA	Cleavage	1
gma-miR164d	GmDUF668-28	5	-1	1	20	2476	2495	UGGAGAAGCAGGGCACGUGC	:: ::..::::: ::.::	ACAAAUGUUCUGCUACUUCA	Cleavage	1
gma-miR164d	GmDUF668-15	5	-1	1	20	2482	2501	UGGAGAAGCAGGGCACGUGC	:: ::..::::: ::.::	ACAAAUGUUCUGCUACUUCA	Cleavage	1
gma-miR164e	GmDUF668-28	5	-1	1	21	2475	2495	UGGAGAAGCAGGGCACGUGCA	:: ::..::::: ::.::	GACAAAUGUUCUGCUACUUCA	Cleavage	1
gma-miR164e	GmDUF668-15	5	-1	1	21	2481	2501	UGGAGAAGCAGGGCACGUGCA	:: ::..::::: ::.::	GACAAAUGUUCUGCUACUUCA	Cleavage	1
gma-miR164f	GmDUF668-28	5	-1	1	21	2475	2495	UGGAGAAGCAGGGCACGUGCA	:: ::..::::: ::.::	GACAAAUGUUCUGCUACUUCA	Cleavage	1
gma-miR164f	GmDUF668-15	5	-1	1	21	2481	2501	UGGAGAAGCAGGGCACGUGCA	:: ::..::::: ::.::	GACAAAUGUUCUGCUACUUCA	Cleavage	1
gma-miR164g	GmDUF668-28	5	-1	1	21	2475	2495	UGGAGAAGCAGGGCACGUGCA	:: ::..::::: ::.::	GACAAAUGUUCUGCUACUUCA	Cleavage	1
gma-miR164g	GmDUF668-15	5	-1	1	21	2481	2501	UGGAGAAGCAGGGCACGUGCA	:: ::..::::: ::.::	GACAAAUGUUCUGCUACUUCA	Cleavage	1
gma-miR164h	GmDUF668-28	5	-1	1	21	2475	2495	UGGAGAAGCAGGGCACGUGCA	:: ::..::::: ::.::	GACAAAUGUUCUGCUACUUCA	Cleavage	1
gma-miR164h	GmDUF668-15	5	-1	1	21	2481	2501	UGGAGAAGCAGGGCACGUGCA	:: ::..::::: ::.::	GACAAAUGUUCUGCUACUUCA	Cleavage	1
gma-miR164i	GmDUF668-28	5	-1	1	21	2475	2495	UGGAGAAGCAGGGCACGUGCA	:: ::..::::: ::.::	GACAAAUGUUCUGCUACUUCA	Cleavage	1
gma-miR164i	GmDUF668-15	5	-1	1	21	2481	2501	UGGAGAAGCAGGGCACGUGCA	:: ::..::::: ::.::	GACAAAUGUUCUGCUACUUCA	Cleavage	1
gma-miR164j	GmDUF668-28	5	-1	1	21	2475	2495	UGGAGAAGCAGGGCACGUGCA	:: ::..::::: ::.::	GACAAAUGUUCUGCUACUUCA	Cleavage	1
gma-miR164j	GmDUF668-15	5	-1	1	21	2481	2501	UGGAGAAGCAGGGCACGUGCA	:: ::..::::: ::.::	GACAAAUGUUCUGCUACUUCA	Cleavage	1
gma-miR164k	GmDUF668-28	5	-1	1	21	2475	2495	UGGAGAAGCAGGGCACGUGCA	:: ::..::::: ::.::	GACAAAUGUUCUGCUACUUCA	Cleavage	1
gma-miR164k	GmDUF668-15	5	-1	1	21	2481	2501	UGGAGAAGCAGGGCACGUGCA	:: ::..::::: ::.::	GACAAAUGUUCUGCUACUUCA	Cleavage	1
gma-miR167a	GmDUF668-15	5	-1	1	21	2606	2626	UGAAGCUGCCAGCAUGAUCUA	:.:::..::: ::::.:::.	UGGAUUGUGCAAGCAGUUUCG	Translation	1
gma-miR167a	GmDUF668-16	5	-1	1	21	1520	1540	UGAAGCUGCCAGCAUGAUCUA	::: :: :.::: .:::::.	GAGAGCACGUUGGGGGCUUCG	Cleavage	1
gma-miR167b	GmDUF668-15	5	-1	1	21	2606	2626	UGAAGCUGCCAGCAUGAUCUA	:.:::..::: ::::.:::.	UGGAUUGUGCAAGCAGUUUCG	Translation	1
gma-miR167b	GmDUF668-16	5	-1	1	21	1520	1540	UGAAGCUGCCAGCAUGAUCUA	::: :: :.::: .:::::.	GAGAGCACGUUGGGGGCUUCG	Cleavage	1
gma-miR167c	GmDUF668-15	5	-1	1	21	2606	2626	UGAAGCUGCCAGCAUGAUCUG	..:::..::: ::::.:::.	UGGAUUGUGCAAGCAGUUUCG	Translation	1
gma-miR167c	GmDUF668-16	5	-1	1	21	1520	1540	UGAAGCUGCCAGCAUGAUCUG	::: :: :.::: .:::::.	GAGAGCACGUUGGGGGCUUCG	Cleavage	1
gma-miR167d	GmDUF668-15	5	-1	1	21	2606	2626	UGAAGCUGCCAGCAUGAUCUA	:.:::..::: ::::.:::.	UGGAUUGUGCAAGCAGUUUCG	Translation	1
gma-miR167d	GmDUF668-16	5	-1	1	21	1520	1540	UGAAGCUGCCAGCAUGAUCUA	::: :: :.::: .:::::.	GAGAGCACGUUGGGGGCUUCG	Cleavage	1
gma-miR167e	GmDUF668-15	5	-1	1	21	2606	2626	UGAAGCUGCCAGCAUGAUCUU	.:::..::: ::::.:::.	UGGAUUGUGCAAGCAGUUUCG	Translation	1
gma-miR167e	GmDUF668-16	5	-1	1	21	1520	1540	UGAAGCUGCCAGCAUGAUCUU	.::: :: :.::: .:::::.	GAGAGCACGUUGGGGGCUUCG	Cleavage	1
gma-miR167f	GmDUF668-15	5	-1	1	21	2606	2626	UGAAGCUGCCAGCAUGAUCUU	.:::..::: ::::.:::.	UGGAUUGUGCAAGCAGUUUCG	Translation	1
gma-miR167f	GmDUF668-16	5	-1	1	21	1520	1540	UGAAGCUGCCAGCAUGAUCUU	.::: :: :.::: .:::::.	GAGAGCACGUUGGGGGCUUCG	Cleavage	1
gma-miR167g	GmDUF668-15	5	-1	1	22	2605	2626	UGAAGCUGCCAGCAUGAUCUGA	..:::..::: ::::.:::.	CUGGAUUGUGCAAGCAGUUUCG	Translation	1
gma-miR167g	GmDUF668-16	5	-1	1	22	1519	1540	UGAAGCUGCCAGCAUGAUCUGA	::: :: :.::: .:::::.	CGAGAGCACGUUGGGGGCUUCG	Cleavage	1
gma-miR167j	GmDUF668-15	5	-1	1	21	2606	2626	UGAAGCUGCCAGCAUGAUCUG	..:::..::: ::::.:::.	UGGAUUGUGCAAGCAGUUUCG	Translation	1
gma-miR167j	GmDUF668-16	5	-1	1	21	1520	1540	UGAAGCUGCCAGCAUGAUCUG	::: :: :.::: .:::::.	GAGAGCACGUUGGGGGCUUCG	Cleavage	1
gma-miR167k	GmDUF668-16	5	-1	1	22	1519	1540	UGAAGCUGCCAGCCUGAUCUUA	.::: :: :.::: .:::::.	CGAGAGCACGUUGGGGGCUUCG	Cleavage	1
gma-miR169c	GmDUF668-22	5	-1	1	21	923	943	AAGCCAAGGAUGACUUGCCGA	: ::.. ::: :.:::::::	UGGGUGCUUCAGCUUUGGCUU	Translation	1
gma-miR169c	GmDUF668-14	5	-1	1	21	815	835	AAGCCAAGGAUGACUUGCCGA	: ::.. ::: :.:::::::	UGGGUGCUUCAGCUUUGGCUU	Translation	1
gma-miR169l-3p	GmDUF668-28	5	-1	1	22	88	109	CGGGCAAGUUGUUUUUGGCUAC	:.:::: ..::.:::::.	AGUGUCAAAUGUAAUUUGCCUA	Cleavage	1
gma-miR169s	GmDUF668-22	5	-1	1	21	923	943	AAGCCAAGGAUGACUUGCCGG	::.. ::: :.:::::::	UGGGUGCUUCAGCUUUGGCUU	Translation	1
gma-miR169s	GmDUF668-14	5	-1	1	21	815	835	AAGCCAAGGAUGACUUGCCGG	::.. ::: :.:::::::	UGGGUGCUUCAGCUUUGGCUU	Translation	1
gma-miR171a	GmDUF668-22	5	-1	1	21	659	679	UGAGCCGUGCCAAUAUCACGA	:: :.:::::: ::.::.	UGUUGUUGUUGGCAAGGUUCG	Cleavage	1
gma-miR171c-3p	GmDUF668-22	5	-1	1	21	660	680	UUGAGCCGUGCCAAUAUCACA	:: :.:::::: ::.::.	GUUGUUGUUGGCAAGGUUCGU	Cleavage	1
gma-miR171i-3p	GmDUF668-22	5	-1	1	21	660	680	UUGAGCCGUGCCAAUAUCACG	:: :.:::::: ::.::.	GUUGUUGUUGGCAAGGUUCGU	Cleavage	1
gma-miR171n	GmDUF668-30	5	-1	1	21	872	892	UUGAGCCGCGUCAAUAUCUUA	::: . ::::::::::::.	UAACUCGGUGACGCGGCUCAG	Cleavage	1
gma-miR171o-3p	GmDUF668-22	5	-1	1	21	660	680	UUGAGCCGUGCCAAUAUCACA	:: :.:::::: ::.::.	GUUGUUGUUGGCAAGGUUCGU	Cleavage	1
gma-miR171o-5p	GmDUF668-15	5	-1	1	21	2189	2209	AGAUAUUGGUACGGUUCAAUC	:::: ::. :.:::::.::	CAUUGCACUAUGCCAAUGUCA	Cleavage	1
gma-miR171o-5p	GmDUF668-17	5	-1	1	21	1280	1300	AGAUAUUGGUACGGUUCAAUC	:::: ::. :.:::::.::	CAUUGCACUAUGCCAAUGUCA	Cleavage	1
gma-miR171o-5p	GmDUF668-29	5	-1	1	21	1142	1162	AGAUAUUGGUACGGUUCAAUC	:::: ::. :.:::::.::	CAUUGCACUAUGCCAAUGUCA	Cleavage	1
gma-miR171o-5p	GmDUF668-28	5	-1	1	21	2183	2203	AGAUAUUGGUACGGUUCAAUC	.::: ::. :.:::::.::	CGUUGCACUAUGCCAAUGUCA	Cleavage	1
gma-miR171p	GmDUF668-30	5	-1	1	21	872	892	UUGAGCCGCGUCAAUAUCUUA	::: . ::::::::::::.	UAACUCGGUGACGCGGCUCAG	Cleavage	1
gma-miR171q	GmDUF668-22	5	-1	1	21	660	680	UUGAGCCGUGCCAAUAUCACA	:: :.:::::: ::.::.	GUUGUUGUUGGCAAGGUUCGU	Cleavage	1
gma-miR172b-5p	GmDUF668-15	5	-1	1	20	1933	1952	GUAGCAUCAUCAAGAUUCAC	:: .:::::::::::.	UCAAAAUUUGAUGAUGCUGA	Cleavage	1
gma-miR172c	GmDUF668-28	5	-1	1	21	3424	3444	GGAAUCUUGAUGAUGCUGCAG	.:::: .:::.:.:.::: .:	UUGCAAUAUCGUUAGGAUGUC	Cleavage	1
gma-miR172d	GmDUF668-28	5	-1	1	24	3421	3444	GGAAUCUUGAUGAUGCUGCAGCAG	.:::: .:::.:.:.::: .:	UGAUUGCAAUAUCGUUAGGAUGUC	Cleavage	1
gma-miR172e	GmDUF668-28	5	-1	1	24	3421	3444	GGAAUCUUGAUGAUGCUGCAGCAG	.:::: .:::.:.:.::: .:	UGAUUGCAAUAUCGUUAGGAUGUC	Cleavage	1
gma-miR172h-5p	GmDUF668-13	5	-1	1	21	769	788	GCAGCAGCAUCAAGAUUCACA	::: :: :::::::::::	CAAGAAGCU-GAUGCUGCUGC	Cleavage	1
gma-miR172i-3p	GmDUF668-28	5	-1	1	21	3424	3444	GGAAUCUUGAUGAUGCUGCAU	:::: .:::.:.:.::: .:	UUGCAAUAUCGUUAGGAUGUC	Cleavage	1
gma-miR172i-5p	GmDUF668-13	5	-1	1	21	769	788	GCAGCAGCAUCAAGAUUCACA	::: :: :::::::::::	CAAGAAGCU-GAUGCUGCUGC	Cleavage	1
gma-miR172j	GmDUF668-13	5	-1	1	21	769	788	GCAGCAGCAUCAAGAUUCACA	::: :: :::::::::::	CAAGAAGCU-GAUGCUGCUGC	Cleavage	1
gma-miR172l	GmDUF668-28	5	-1	1	21	3424	3444	GGAAUCUUGAUGAUGCUGCAU	:::: .:::.:.:.::: .:	UUGCAAUAUCGUUAGGAUGUC	Cleavage	1
gma-miR2108a	GmDUF668-5	5	-1	1	21	1914	1934	UUAAUGUGUUGUGUUUGUCGG	.::: ..::::::..:::	AUGACCUGUACAACAUGUUAC	Cleavage	1
gma-miR2108a	GmDUF668-15	5	-1	1	21	3235	3255	UUAAUGUGUUGUGUUUGUCGG	:. :::.:: ..:::::.:	AAGGGAAAUACUGUACAUUGA	Translation	1
gma-miR2108b	GmDUF668-21	5	-1	1	21	1499	1519	UUAAUGUGUUGUGUUUGUGAG	.:::: :: :.::::: ::	AAUACAAUCAAAGCACAUCAA	Translation	2
gma-miR2108b	GmDUF668-23	5	-1	1	21	1779	1799	UUAAUGUGUUGUGUUUGUGAG	.:::.::::::.:: :.:	GAUACAGACACAAUACCAUGA	Cleavage	1
gma-miR2109-5p	GmDUF668-18	5	-1	1	20	2239	2258	UGCGAGUGUCUUCGCCUCUG	::::::: ::. ..:.:::	GAGAGGCGCAGGAGUUUGCA	Cleavage	1
gma-miR2118a-5p	GmDUF668-28	5	-1	1	22	498	519	GGAGAUGGGAGGGUCGGUAAAG	::: :::.:.:. :::::	CCACACCUACCUUUCUCUCUCC	Cleavage	1
gma-miR2118a-5p	GmDUF668-15	5	-1	1	22	477	498	GGAGAUGGGAGGGUCGGUAAAG	::: :::.:.:. :::::	CCACACCUACCUUUCUCUCUCC	Cleavage	1
gma-miR2118b-5p	GmDUF668-28	5	-1	1	22	498	519	GGAGAUGGGAGGGUCGGUAAAG	::: :::.:.:. :::::	CCACACCUACCUUUCUCUCUCC	Cleavage	1
gma-miR2118b-5p	GmDUF668-15	5	-1	1	22	477	498	GGAGAUGGGAGGGUCGGUAAAG	::: :::.:.:. :::::	CCACACCUACCUUUCUCUCUCC	Cleavage	1
gma-miR2119	GmDUF668-12	5	-1	1	21	127	147	UCAAAGGGAGUUGUAGGGGAA	: ::.::::::.::::::	UCCCUCUACAAUUCCCUUCAC	Cleavage	1
gma-miR319a	GmDUF668-6	5	-1	1	20	1447	1466	UUGGACUGAAGGGAGCUCCC	:: ::.:::..:::::.	AAGAAGUCUCUUUGGUCCAG	Cleavage	1
gma-miR319a	GmDUF668-21	5	-1	1	20	1115	1134	UUGGACUGAAGGGAGCUCCC	:: ::.:::..:::::.	AAGAAAUCUCUUUGGUCCAG	Cleavage	1
gma-miR319a	GmDUF668-8	5	-1	1	20	1248	1267	UUGGACUGAAGGGAGCUCCC	:: ::.:::..:::::.	AAGAAGUCUCUUUGGUCCAG	Cleavage	1
gma-miR319a	GmDUF668-23	5	-1	1	20	1202	1221	UUGGACUGAAGGGAGCUCCC	:: ::.:::..:::::.	AAGAAAUCUCUUUGGUCCAG	Cleavage	1
gma-miR319b	GmDUF668-6	5	-1	1	20	1447	1466	UUGGACUGAAGGGAGCUCCC	:: ::.:::..:::::.	AAGAAGUCUCUUUGGUCCAG	Cleavage	1
gma-miR319b	GmDUF668-21	5	-1	1	20	1115	1134	UUGGACUGAAGGGAGCUCCC	:: ::.:::..:::::.	AAGAAAUCUCUUUGGUCCAG	Cleavage	1
gma-miR319b	GmDUF668-8	5	-1	1	20	1248	1267	UUGGACUGAAGGGAGCUCCC	:: ::.:::..:::::.	AAGAAGUCUCUUUGGUCCAG	Cleavage	1
gma-miR319b	GmDUF668-23	5	-1	1	20	1202	1221	UUGGACUGAAGGGAGCUCCC	:: ::.:::..:::::.	AAGAAAUCUCUUUGGUCCAG	Cleavage	1
gma-miR319c	GmDUF668-14	5	-1	1	20	745	764	UUGGACUGAAAGGAGCUCCU	:: .: :..::: :::::::	AGUGGAUUUUUUGAGUCCAA	Cleavage	1
gma-miR319e	GmDUF668-6	5	-1	1	20	1447	1466	UUGGACUGAAGGGAGCUCCC	:: ::.:::..:::::.	AAGAAGUCUCUUUGGUCCAG	Cleavage	1
gma-miR319e	GmDUF668-21	5	-1	1	20	1115	1134	UUGGACUGAAGGGAGCUCCC	:: ::.:::..:::::.	AAGAAAUCUCUUUGGUCCAG	Cleavage	1
gma-miR319e	GmDUF668-8	5	-1	1	20	1248	1267	UUGGACUGAAGGGAGCUCCC	:: ::.:::..:::::.	AAGAAGUCUCUUUGGUCCAG	Cleavage	1
gma-miR319e	GmDUF668-23	5	-1	1	20	1202	1221	UUGGACUGAAGGGAGCUCCC	:: ::.:::..:::::.	AAGAAAUCUCUUUGGUCCAG	Cleavage	1
gma-miR319g	GmDUF668-6	5	-1	1	22	1445	1466	UUGGACUGAAGGGAGCUCCUUC	:: :: ::.:::..:::::.	AAAAGAAGUCUCUUUGGUCCAG	Cleavage	1
gma-miR319g	GmDUF668-21	5	-1	1	22	1113	1134	UUGGACUGAAGGGAGCUCCUUC	:: :: ::.:::..:::::.	AAAAGAAAUCUCUUUGGUCCAG	Cleavage	1
gma-miR319g	GmDUF668-8	5	-1	1	22	1246	1267	UUGGACUGAAGGGAGCUCCUUC	:: :: ::.:::..:::::.	AAAAGAAGUCUCUUUGGUCCAG	Cleavage	1
gma-miR319g	GmDUF668-23	5	-1	1	22	1200	1221	UUGGACUGAAGGGAGCUCCUUC	:: :: ::.:::..:::::.	AAAAGAAAUCUCUUUGGUCCAG	Cleavage	1
gma-miR319h	GmDUF668-6	5	-1	1	21	1446	1466	UUGGACUGAAGGGAGCUCCCU	:: ::.:::..:::::.	AAAGAAGUCUCUUUGGUCCAG	Cleavage	1
gma-miR319h	GmDUF668-21	5	-1	1	21	1114	1134	UUGGACUGAAGGGAGCUCCCU	:: ::.:::..:::::.	AAAGAAAUCUCUUUGGUCCAG	Cleavage	1
gma-miR319h	GmDUF668-8	5	-1	1	21	1247	1267	UUGGACUGAAGGGAGCUCCCU	:: ::.:::..:::::.	AAAGAAGUCUCUUUGGUCCAG	Cleavage	1
gma-miR319h	GmDUF668-23	5	-1	1	21	1201	1221	UUGGACUGAAGGGAGCUCCCU	:: ::.:::..:::::.	AAAGAAAUCUCUUUGGUCCAG	Cleavage	1
gma-miR319j	GmDUF668-6	5	-1	1	21	1446	1466	UUGGACUGAAGGGAGCUCCCU	:: ::.:::..:::::.	AAAGAAGUCUCUUUGGUCCAG	Cleavage	1
gma-miR319j	GmDUF668-21	5	-1	1	21	1114	1134	UUGGACUGAAGGGAGCUCCCU	:: ::.:::..:::::.	AAAGAAAUCUCUUUGGUCCAG	Cleavage	1
gma-miR319j	GmDUF668-8	5	-1	1	21	1247	1267	UUGGACUGAAGGGAGCUCCCU	:: ::.:::..:::::.	AAAGAAGUCUCUUUGGUCCAG	Cleavage	1
gma-miR319j	GmDUF668-23	5	-1	1	21	1201	1221	UUGGACUGAAGGGAGCUCCCU	:: ::.:::..:::::.	AAAGAAAUCUCUUUGGUCCAG	Cleavage	1
gma-miR319k	GmDUF668-6	5	-1	1	21	1446	1466	UUGGACUGAAGGGAGCUCCCU	:: ::.:::..:::::.	AAAGAAGUCUCUUUGGUCCAG	Cleavage	1
gma-miR319k	GmDUF668-21	5	-1	1	21	1114	1134	UUGGACUGAAGGGAGCUCCCU	:: ::.:::..:::::.	AAAGAAAUCUCUUUGGUCCAG	Cleavage	1
gma-miR319k	GmDUF668-8	5	-1	1	21	1247	1267	UUGGACUGAAGGGAGCUCCCU	:: ::.:::..:::::.	AAAGAAGUCUCUUUGGUCCAG	Cleavage	1
gma-miR319k	GmDUF668-23	5	-1	1	21	1201	1221	UUGGACUGAAGGGAGCUCCCU	:: ::.:::..:::::.	AAAGAAAUCUCUUUGGUCCAG	Cleavage	1
gma-miR319l	GmDUF668-6	5	-1	1	22	1445	1466	UUGGACUGAAGGGAGCUCCUUC	:: :: ::.:::..:::::.	AAAAGAAGUCUCUUUGGUCCAG	Cleavage	1
gma-miR319l	GmDUF668-21	5	-1	1	22	1113	1134	UUGGACUGAAGGGAGCUCCUUC	:: :: ::.:::..:::::.	AAAAGAAAUCUCUUUGGUCCAG	Cleavage	1
gma-miR319l	GmDUF668-8	5	-1	1	22	1246	1267	UUGGACUGAAGGGAGCUCCUUC	:: :: ::.:::..:::::.	AAAAGAAGUCUCUUUGGUCCAG	Cleavage	1
gma-miR319l	GmDUF668-23	5	-1	1	22	1200	1221	UUGGACUGAAGGGAGCUCCUUC	:: :: ::.:::..:::::.	AAAAGAAAUCUCUUUGGUCCAG	Cleavage	1
gma-miR319m	GmDUF668-6	5	-1	1	21	1446	1466	UUGGACUGAAGGGAGCUCCCU	:: ::.:::..:::::.	AAAGAAGUCUCUUUGGUCCAG	Cleavage	1
gma-miR319m	GmDUF668-21	5	-1	1	21	1114	1134	UUGGACUGAAGGGAGCUCCCU	:: ::.:::..:::::.	AAAGAAAUCUCUUUGGUCCAG	Cleavage	1
gma-miR319m	GmDUF668-8	5	-1	1	21	1247	1267	UUGGACUGAAGGGAGCUCCCU	:: ::.:::..:::::.	AAAGAAGUCUCUUUGGUCCAG	Cleavage	1
gma-miR319m	GmDUF668-23	5	-1	1	21	1201	1221	UUGGACUGAAGGGAGCUCCCU	:: ::.:::..:::::.	AAAGAAAUCUCUUUGGUCCAG	Cleavage	1
gma-miR319q	GmDUF668-30	5	-1	1	21	2005	2025	UGGACUGAAGGGAGCUCCUUC	.: :::.:.:.::.:::..	UGAUGAGUUUCUUUUAGUUUC	Cleavage	1
gma-miR3522	GmDUF668-26	5	-1	1	19	116	134	AGACCAAAUGAGCAGCUGA	:: :::.:..:::: :::	UCCACUGUUUGUUUGUUCU	Cleavage	1
gma-miR390e	GmDUF668-28	5	-1	1	20	1133	1151	AGCUCAGGAGGGAUAGCGCC	: ::::::.: :.::::::	AGGGCUAUCUC-CUUGAGCU	Cleavage	1
gma-miR393a	GmDUF668-11	5	-1	1	21	1755	1775	UCCAAAGGGAUCGCAUUGAUC	: ::: .:.::.:::: ::	ACUGAAUUUGGUCUCUUUUGA	Cleavage	1
gma-miR393c-5p	GmDUF668-11	5	-1	1	22	1754	1775	UCCAAAGGGAUCGCAUUGAUCC	: ::: .:.::.:::: ::	AACUGAAUUUGGUCUCUUUUGA	Cleavage	1
gma-miR393d	GmDUF668-11	5	-1	1	22	1754	1775	UCCAAAGGGAUCGCAUUGAUCC	: ::: .:.::.:::: ::	AACUGAAUUUGGUCUCUUUUGA	Cleavage	1
gma-miR393e	GmDUF668-11	5	-1	1	22	1754	1775	UCCAAAGGGAUCGCAUUGAUCC	: ::: .:.::.:::: ::	AACUGAAUUUGGUCUCUUUUGA	Cleavage	1
gma-miR393f	GmDUF668-11	5	-1	1	22	1754	1775	UCCAAAGGGAUCGCAUUGAUCC	: ::: .:.::.:::: ::	AACUGAAUUUGGUCUCUUUUGA	Cleavage	1
gma-miR393g	GmDUF668-11	5	-1	1	22	1754	1775	UCCAAAGGGAUCGCAUUGAUCC	: ::: .:.::.:::: ::	AACUGAAUUUGGUCUCUUUUGA	Cleavage	1
gma-miR395a	GmDUF668-21	5	-1	1	21	1595	1615	CUGAAGUGUUUGGGGGAACUC	::.::::::::::.:	AUUCGCCUCCAAACACUUUAC	Cleavage	1
gma-miR395a	GmDUF668-23	5	-1	1	21	1682	1702	CUGAAGUGUUUGGGGGAACUC	::.::::::::::.:	AUUCGCCUCCAAACACUUUAC	Cleavage	1
gma-miR395b	GmDUF668-21	5	-1	1	21	1595	1615	CUGAAGUGUUUGGGGGAACUC	::.::::::::::.:	AUUCGCCUCCAAACACUUUAC	Cleavage	1
gma-miR395b	GmDUF668-23	5	-1	1	21	1682	1702	CUGAAGUGUUUGGGGGAACUC	::.::::::::::.:	AUUCGCCUCCAAACACUUUAC	Cleavage	1
gma-miR395c	GmDUF668-21	5	-1	1	21	1595	1615	CUGAAGUGUUUGGGGGAACUC	::.::::::::::.:	AUUCGCCUCCAAACACUUUAC	Cleavage	1
gma-miR395c	GmDUF668-23	5	-1	1	21	1682	1702	CUGAAGUGUUUGGGGGAACUC	::.::::::::::.:	AUUCGCCUCCAAACACUUUAC	Cleavage	1
gma-miR395d	GmDUF668-21	5	-1	1	21	1594	1614	UGAAGUGUUUGGGGGAACUUU	::.::::::::::.:	GAUUCGCCUCCAAACACUUUA	Cleavage	1
gma-miR395d	GmDUF668-23	5	-1	1	21	1681	1701	UGAAGUGUUUGGGGGAACUUU	::.::::::::::.:	GAUUCGCCUCCAAACACUUUA	Cleavage	1
gma-miR395e	GmDUF668-21	5	-1	1	21	1594	1614	UGAAGUGUUUGGGGGAACUUU	::.::::::::::.:	GAUUCGCCUCCAAACACUUUA	Cleavage	1
gma-miR395e	GmDUF668-23	5	-1	1	21	1681	1701	UGAAGUGUUUGGGGGAACUUU	::.::::::::::.:	GAUUCGCCUCCAAACACUUUA	Cleavage	1
gma-miR395f	GmDUF668-21	5	-1	1	21	1594	1614	UGAAGUGUUUGGGGGAACUUU	::.::::::::::.:	GAUUCGCCUCCAAACACUUUA	Cleavage	1
gma-miR395f	GmDUF668-23	5	-1	1	21	1681	1701	UGAAGUGUUUGGGGGAACUUU	::.::::::::::.:	GAUUCGCCUCCAAACACUUUA	Cleavage	1
gma-miR395g	GmDUF668-21	5	-1	1	21	1594	1614	UGAAGUGUUUGGGGGAACUUU	::.::::::::::.:	GAUUCGCCUCCAAACACUUUA	Cleavage	1
gma-miR395g	GmDUF668-23	5	-1	1	21	1681	1701	UGAAGUGUUUGGGGGAACUUU	::.::::::::::.:	GAUUCGCCUCCAAACACUUUA	Cleavage	1
gma-miR395i	GmDUF668-21	5	-1	1	21	1595	1615	AUGAAGUGUUUGGGGGAACUC	::.::::::::::.:	AUUCGCCUCCAAACACUUUAC	Cleavage	1
gma-miR395i	GmDUF668-23	5	-1	1	21	1682	1702	AUGAAGUGUUUGGGGGAACUC	::.::::::::::.:	AUUCGCCUCCAAACACUUUAC	Cleavage	1
gma-miR395j	GmDUF668-21	5	-1	1	21	1595	1615	AUGAAGUGUUUGGGGGAACUC	::.::::::::::.:	AUUCGCCUCCAAACACUUUAC	Cleavage	1
gma-miR395j	GmDUF668-23	5	-1	1	21	1682	1702	AUGAAGUGUUUGGGGGAACUC	::.::::::::::.:	AUUCGCCUCCAAACACUUUAC	Cleavage	1
gma-miR395k	GmDUF668-21	5	-1	1	21	1595	1615	AUGAAGUGUUUGGGGGAACUC	::.::::::::::.:	AUUCGCCUCCAAACACUUUAC	Cleavage	1
gma-miR395k	GmDUF668-23	5	-1	1	21	1682	1702	AUGAAGUGUUUGGGGGAACUC	::.::::::::::.:	AUUCGCCUCCAAACACUUUAC	Cleavage	1
gma-miR395l	GmDUF668-21	5	-1	1	21	1595	1615	AUGAAGUGUUUGGGGGAACUC	::.::::::::::.:	AUUCGCCUCCAAACACUUUAC	Cleavage	1
gma-miR395l	GmDUF668-23	5	-1	1	21	1682	1702	AUGAAGUGUUUGGGGGAACUC	::.::::::::::.:	AUUCGCCUCCAAACACUUUAC	Cleavage	1
gma-miR395m	GmDUF668-21	5	-1	1	21	1595	1615	AUGAAGUGUUUGGGGGAACUC	::.::::::::::.:	AUUCGCCUCCAAACACUUUAC	Cleavage	1
gma-miR395m	GmDUF668-23	5	-1	1	21	1682	1702	AUGAAGUGUUUGGGGGAACUC	::.::::::::::.:	AUUCGCCUCCAAACACUUUAC	Cleavage	1
gma-miR396g	GmDUF668-12	5	-1	1	21	1095	1115	UUCUUGAACUUCUUAUGCAUC	: ::: :..::.::: ::::	GUUGCCUGGGAGGUUGAAGAU	Cleavage	1
gma-miR397a	GmDUF668-27	5	-1	1	21	1283	1303	UCAUUGAGUGCAGCGUUGAUG	::::.: .:::.::::: :	AAUCAGCAUUGCGCUCAAGGU	Cleavage	1
gma-miR397b-5p	GmDUF668-27	5	-1	1	21	1283	1303	UCAUUGAGUGCAGCGUUGAUG	::::.: .:::.::::: :	AAUCAGCAUUGCGCUCAAGGU	Cleavage	1
gma-miR398a	GmDUF668-10	5	-1	1	21	563	583	UGUGUUCUCAGGUCACCCCUU	:: : ::.::::::.:..	UUGGAGAUACUUGAGAAUAUG	Cleavage	1
gma-miR398b	GmDUF668-10	5	-1	1	21	563	583	UGUGUUCUCAGGUCACCCCUU	:: : ::.::::::.:..	UUGGAGAUACUUGAGAAUAUG	Cleavage	1
gma-miR398c	GmDUF668-10	5	-1	1	21	563	583	UGUGUUCUCAGGUCGCCCCUG	:: : ::.::::::.:..	UUGGAGAUACUUGAGAAUAUG	Cleavage	1
gma-miR398d	GmDUF668-10	5	-1	1	21	563	583	UGUGUUCUCAGGUCGCCCCUG	:: : ::.::::::.:..	UUGGAGAUACUUGAGAAUAUG	Cleavage	1
gma-miR4345	GmDUF668-6	5	-1	1	22	483	504	UAAGACGGAACUUACAAAGAUU	::: ::: ::..:::::.	UGGGUUUUUAAUUUUUGUCUUG	Translation	1
gma-miR4348b	GmDUF668-2	5	-1	1	21	401	421	UCUUUUGAAUUUGACUAUUAG	..:. :::::: ::::.:.	GAGGUGAUCAAAUCCAAAGGG	Cleavage	1
gma-miR4348c	GmDUF668-15	5	-1	1	21	652	672	UGUUAAACUUGCAAGAUGACA	: ::::::: :::.:::	CCAAAGCUUGCAACUUUGACA	Cleavage	1
gma-miR4349	GmDUF668-23	5	-1	1	24	1854	1877	UAUUGGCUAGAGAUAAGACAAAGA	:. :::::.::: ::.::	UGCAAUUUAUAUCUUUAGACAGUA	Cleavage	2
gma-miR4349	GmDUF668-23	5	-1	1	24	302	325	UAUUGGCUAGAGAUAAGACAAAGA	::. ::.:.::: :::::	UAGGCGUUGAAUUUUUAGACAAUA	Cleavage	2
gma-miR4350	GmDUF668-18	5	-1	1	22	1708	1729	UCAAAUGAUUUUGUGUCGUUGG	..:: :::..::: :: ::::	AUGACAACAUGAAAACAGUUGA	Cleavage	1
gma-miR4350	GmDUF668-19	5	-1	1	22	784	805	UCAAAUGAUUUUGUGUCGUUGG	:. :: ::::::: :: ::::	CUUACACCACAAAAACAAUUGA	Cleavage	1
gma-miR4350	GmDUF668-27	5	-1	1	22	769	790	UCAAAUGAUUUUGUGUCGUUGG	:. :: ::::::: :: ::::	CUUACACCACAAAAACAAUUGA	Cleavage	1
gma-miR4352b	GmDUF668-20	5	-1	1	24	254	277	UAAAAUGUAGACAUUCUAAGACGG	::.::.:::. .::::: :	AGUGAUUGGAGUGUUAGCAUUUGA	Cleavage	1
gma-miR4355	GmDUF668-9	5	-1	1	22	1017	1038	CACUGUUGUGCUGGGUGUACCA	:.:..::::.::: .:::	CAAGAUAUUCAGCGCAAGGGUG	Cleavage	1
gma-miR4355	GmDUF668-4	5	-1	1	22	1058	1079	CACUGUUGUGCUGGGUGUACCA	:.:..::::.::: .:::	CAAGAUAUUCAGCGCAAGGGUG	Cleavage	1
gma-miR4358	GmDUF668-26	5	-1	1	22	194	215	CAGUGCAUGACUAUAUCGCCAG	:::.:: :::..::: .::	GCAGCGGUAAAGUUGUGCCUUG	Cleavage	1
gma-miR4361	GmDUF668-13	5	-1	1	24	1191	1214	CCGGAAGAGACUUACGGAUCAACU	.: ::: ..: ::::::.:::.:	GGAUGAGUUGAAAGUCUUUUCUGA	Cleavage	1
gma-miR4361	GmDUF668-7	5	-1	1	24	1094	1117	CCGGAAGAGACUUACGGAUCAACU	.: ::: ..: ::::::.:::.:	GGAUGAGUUGAAAGUCUUUUCUGA	Cleavage	1
gma-miR4363	GmDUF668-8	5	-1	1	22	312	333	CGAUUACCAGAAGGCUUAUUAG	:: ..:::::::.::.:	UUUUUAUUUUUUCUGGUGAUUG	Cleavage	1
gma-miR4366	GmDUF668-4	5	-1	1	22	2506	2527	CUACUUAGUAGAGAUUUGUUGG	.: : ::::.:.::.::: ::	UCUAGAAAUUUUUAUUAACUAU	Cleavage	1
gma-miR4372a	GmDUF668-28	5	-1	1	24	2314	2337	UAAAAUCGUGACAUGUGACGGUCA	::: .:::::: :: :::.	CUGAAGUCCUAUGUCAAGAAUUUG	Cleavage	1
gma-miR4372a	GmDUF668-15	5	-1	1	24	2320	2343	UAAAAUCGUGACAUGUGACGGUCA	::: .:::::: :: :::.	CUGAAGUCCUAUGUCAAGAGUUUG	Cleavage	1
gma-miR4379	GmDUF668-6	5	-1	1	24	692	715	UAGAGUGUAUACUGUGAGAGGCCU	::: :.:::. :::::::	CAAGGUCUAAUAGUGGUCACUCUA	Cleavage	1
gma-miR4380b	GmDUF668-2	5	-1	1	22	229	250	UAUGGUCAUACGGAUUGUUGAU	: :: :: :: :.:::.:::.	UUAAAGAAACCUUGUGAUCAUG	Translation	1
gma-miR4385	GmDUF668-1	5	-1	1	24	2019	2042	AAUCGAUGUAGAAAAGUGAUUGGU	... .:.::::.:...:.:.::	GAUGGGUAUUUUUUUGUGUUGGUU	Cleavage	1
gma-miR4387c	GmDUF668-6	5	-1	1	24	105	128	AGCGUGAUGACGUGACACUCCGUC	::: :::: ..:::. :::.:.:	CACGUAGUGCUGCGUUUUCAUGUU	Cleavage	1
gma-miR4387c	GmDUF668-8	5	-1	1	24	1731	1754	AGCGUGAUGACGUGACACUCCGUC	.: : ::: :.::.:::::	CGCCUGGAGACACUUUAUUACGCU	Translation	1
gma-miR4388	GmDUF668-28	5	-1	1	24	2767	2790	AAUCUUAGGGACCAAAUUGACAGC	: ::::::... ::::::	CUAUGGACUUUGGUUUUGAAGAUU	Cleavage	1
gma-miR4389	GmDUF668-30	5	-1	1	24	607	630	UCGGUCGGACCGAUCCAAUCGGAA	:: : ::::::: .::::	ACAGCAUCGACUCGGUCCCGCCGA	Cleavage	1
gma-miR4392	GmDUF668-5	5	-1	1	22	508	529	UCUGCGAAAAUGUGAUUUCGGA	: : .:::::.. ::::::::	UGCAGAAUCAUGGUUUCGCAGU	Translation	1
gma-miR4393b	GmDUF668-8	5	-1	1	24	35	58	UUGAAAAGGGACAGCAGAGAAGCC	:.::.:.: :: ::.:::::::	CGUUUUUUUUCUUUCUCUUUUCAU	Cleavage	1
gma-miR4398	GmDUF668-23	5	-1	1	24	327	350	UGUCAGCGGAGUGAGAAGACGAAA	:::: .:..::: ::::..:	UGGGGUCUGUUUGCUCAGCUGGUA	Cleavage	1
gma-miR4398	GmDUF668-29	5	-1	1	24	1450	1474	UGUCAGCGGAGUGAGAAGAC-GAAA	:::: : : :. .:::..:::::::	UUUCAGACAUUAUACUUUGCUGACA	Cleavage	1
gma-miR4398	GmDUF668-28	5	-1	1	24	2492	2515	UGUCAGCGGAGUGAGAAGACGAAA	:: : : :. .:::..:::::::	UUCAGACAUUAUACUUUGCUGACA	Cleavage	1
gma-miR4399	GmDUF668-10	5	-1	1	22	2339	2360	UUAACGAAAAAGGACUAACGAC	:. ::: :: ::: :::::::	UUUUUUAAUCAUUUAUCGUUAA	Cleavage	1
gma-miR4399	GmDUF668-3	5	-1	1	22	1275	1296	UUAACGAAAAAGGACUAACGAC	:: : ::::::: .::::	GAAGUCAUUCCUUUUCUGUUAU	Cleavage	1
gma-miR4399	GmDUF668-25	5	-1	1	22	1131	1152	UUAACGAAAAAGGACUAACGAC	:: : ::::::: .::::	GAAGUCAUUCCUUUUCUGUUAU	Cleavage	1
gma-miR4401a	GmDUF668-10	5	-1	1	24	626	651	ACAACGUCUUUGAAAGUAGG--CAUU	:.:: :: :.::::::::.. :::	AGUGAUCCAAUUUUCAAAGGUUUUGG	Cleavage	1
gma-miR4405	GmDUF668-4	5	-1	1	24	793	816	AUUCUAAGACGGUUAUCUGGGACC	:: . ..:::.: : ::::::.::	GGAUAUGGAUGAACUUCUUAGGAU	Translation	1
gma-miR4405	GmDUF668-11	5	-1	1	24	714	737	AUUCUAAGACGGUUAUCUGGGACC	:: . ..:::.: : ::::::.::	GGAUAUGGAUGAACUUCUUAGGAU	Translation	2
gma-miR4405	GmDUF668-11	5	-1	1	24	60	83	AUUCUAAGACGGUUAUCUGGGACC	.::: ::: ::.::: :::	AAUGGUAGAGAACAGUUUUAUAAU	Translation	2
gma-miR4407	GmDUF668-11	5	-1	1	22	669	690	CAGAGGAAGCAGCACUUGUACC	: : :.::::: :::.:: ::	AGAAGAGGUGCUUCUUUCUGUG	Translation	1
gma-miR4408	GmDUF668-10	5	-1	1	24	2212	2235	UAACAACAUUGGAUGAGGGUUGGA	: :::: ::: .::.: ::::::	ACGAACCAUCAAUCAGUCUUGUUA	Cleavage	1
gma-miR4410	GmDUF668-9	5	-1	1	24	1824	1847	UAUGUUGAUCCGUAUGAGUCGUAC	::: : :.: ::::::::..: :	AUACCAAUUAGACGGAUCAGUAAA	Cleavage	1
gma-miR4412-3p	GmDUF668-9	5	-1	1	21	2925	2945	AGUGGCGUAGAUCCCCACAAC	::: : ::.::.::.:::	AAUGUAGAUAUUUAUGCUACU	Cleavage	1
gma-miR4413a	GmDUF668-5	5	-1	1	20	2944	2963	AAGAGAAUUGUAAGUCACUG	:::::: ::..::::. ::	CAGUGAGUUGUAAUUUACUA	Cleavage	1
gma-miR4413b	GmDUF668-30	5	-1	1	20	2217	2236	UAAGAGAAUUGUAAGUCACU	: ::.. ::..:::.:.:::	AAUGGUAUAUGAUUUUUUUA	Cleavage	1
gma-miR4414-3p	GmDUF668-15	5	-1	1	20	1979	1998	UCCAACGAUGCGGGAGCUGC	:.:::: ..::: .:::::.	GUAGCUGUUGCAGUGUUGGG	Cleavage	1
gma-miR4415a-3p	GmDUF668-7	5	-1	1	21	2604	2624	UUGAUUCUCAUCACAACAUGG	::::: ::::: :::::	AAUUGUUGAGAUGAUAAUCAU	Cleavage	2
gma-miR4415a-3p	GmDUF668-7	5	-1	1	21	1910	1930	UUGAUUCUCAUCACAACAUGG	:: ::::::: :.::..:	GGCUGAUGUGAUGCGGAUUGA	Cleavage	2
gma-miR4415b-3p	GmDUF668-7	5	-1	1	21	2604	2624	UUGAUUCUCAUCACAACAUGG	::::: ::::: :::::	AAUUGUUGAGAUGAUAAUCAU	Cleavage	2
gma-miR4415b-3p	GmDUF668-7	5	-1	1	21	1910	1930	UUGAUUCUCAUCACAACAUGG	:: ::::::: :.::..:	GGCUGAUGUGAUGCGGAUUGA	Cleavage	2
gma-miR4415b-5p	GmDUF668-7	5	-1	1	24	280	303	AAGUUGUGAUGGGAAUCAAUGGCA	:: :::.:. :: ::::::	ACUGUUUAAUUUCUUUCUCAACUU	Translation	1
gma-miR482b-5p	GmDUF668-3	5	-1	1	22	204	225	UAUGGGGGGAUUGGGAAGGAAU	:: :. :.:.. :::::.::::	AUCCUGUUCUGUUCCCCUCAUA	Translation	1
gma-miR482b-5p	GmDUF668-16	5	-1	1	22	2478	2499	UAUGGGGGGAUUGGGAAGGAAU	: :. : :.:::::....::::	AAUUAUACUCAAUCUUUUCAUA	Cleavage	1
gma-miR482c-5p	GmDUF668-21	5	-1	1	23	1478	1501	AUUUGUGG-GAAUGGGCUGAUUGG	::: .:::::. ::::::::	UGGCUCACUCCAUUUGCCACAAAU	Cleavage	1
gma-miR482c-5p	GmDUF668-23	5	-1	1	23	1565	1588	AUUUGUGG-GAAUGGGCUGAUUGG	::: .:::::. ::::::::	UGGCUCAAUCCAUUUGCCACAAAU	Cleavage	1
gma-miR482d-5p	GmDUF668-3	5	-1	1	22	204	225	UAUGGGGGGAUUGGGAAGGAAU	:: :. :.:.. :::::.::::	AUCCUGUUCUGUUCCCCUCAUA	Translation	1
gma-miR482d-5p	GmDUF668-16	5	-1	1	22	2478	2499	UAUGGGGGGAUUGGGAAGGAAU	: :. : :.:::::....::::	AAUUAUACUCAAUCUUUUCAUA	Cleavage	1
gma-miR482e	GmDUF668-16	5	-1	1	21	2479	2499	UAUGGGGGGAUUGGGAAGGAA	:. : :.:::::....::::	AUUAUACUCAAUCUUUUCAUA	Cleavage	1
gma-miR4993	GmDUF668-16	5	-1	1	21	430	450	GAGCGGCGGCGGUGGAGGAUG	::.:..:.: ..:.:::::	UCUCUUUUAUCCUUGUCGCUC	Translation	1
gma-miR4993	GmDUF668-4	5	-1	1	21	1773	1793	GAGCGGCGGCGGUGGAGGAUG	.::: :....: :::::::.	AGUCCCCUGUUGGCGCCGCUU	Cleavage	1
gma-miR4994-3p	GmDUF668-15	5	-1	1	21	2287	2307	UGAUAUCCUUGAGCUAAUACA	:: ::::.:::: ::::	CCGAUGAGCUUAAGGUUAUCU	Cleavage	1
gma-miR4994-3p	GmDUF668-28	5	-1	1	21	2281	2301	UGAUAUCCUUGAGCUAAUACA	:: ::::.:::: ::::	CCUACGAGCUUAAGGUUAUCU	Cleavage	1
gma-miR5032	GmDUF668-2	5	-1	1	23	1244	1266	AGAGCCACUUUUGGGUUCCCUAU	:: :. :..:.::::.:.:	GCGAGGUAUGCGGAGGUGGUUUU	Cleavage	1
gma-miR5034	GmDUF668-21	5	-1	1	22	693	714	GGUACCCUUUCAGAUAGUCUCA	:: ::: :::.::::.:.	UUUUACAAUCAGAAGGGGUGCU	Cleavage	1
gma-miR5037a	GmDUF668-30	5	-1	1	22	1455	1476	GCCUCAAAGGCUUCCACUACUG	: : :::::.:::::: :	GCAAACUCGAAGCUUUUGAGAC	Cleavage	1
gma-miR5037c	GmDUF668-16	5	-1	1	20	2309	2328	AGUGGAACUUUGAGGCCUGC	:: : .::: ::::::::	UCAUGAUUCAUAGUUCCACA	Translation	1
gma-miR5037c	GmDUF668-30	5	-1	1	20	2270	2289	AGUGGAACUUUGAGGCCUGC	:: : .::: ::::::::	UCAUGAUUCAUAGUUCCACA	Translation	1
gma-miR5037d	GmDUF668-28	5	-1	1	21	756	776	CGGGAGCCUAUGAAGGUUAAC	::....:::::: :.::::	UUUGGUUUUCAUAUGUUCCCA	Cleavage	1
gma-miR5037d	GmDUF668-15	5	-1	1	21	762	782	CGGGAGCCUAUGAAGGUUAAC	::....:::::: :.::::	UUUGGUUUUCAUAUGUUCCCA	Cleavage	1
gma-miR5041-5p	GmDUF668-13	5	-1	1	21	295	314	UUUCAUCUUCAACUUGCUCAA	::: :.:::::.:.::.:	AAGAG-AGGUUGAGGGUGGAC	Cleavage	1
gma-miR5041-5p	GmDUF668-7	5	-1	1	21	186	205	UUUCAUCUUCAACUUGCUCAA	::: :::::::.:.::..	AAGAG-AAGUUGAGGGUGGGU	Cleavage	1
gma-miR5042-3p	GmDUF668-8	5	-1	1	21	144	164	UGGGGCUUGAUCCAAGAUAGG	: :.:.:: :.:::: ::::.	CAUGUUUUUGGUCAAACCCCG	Cleavage	1
gma-miR5042-3p	GmDUF668-27	5	-1	1	21	190	209	UGGGGCUUGAUCCAAGAUAGG	:. ::::::: :::::.::	GGUGACUUGGAU-AAGCCUCA	Cleavage	1
gma-miR5369	GmDUF668-28	5	-1	1	19	3358	3376	UGAGAAAAGGAGGAUGUCA	:::.: :.:.:::: .:.:	UGAUAACUUUCUUUAUUUA	Cleavage	1
gma-miR5371-5p	GmDUF668-27	5	-1	1	21	1367	1387	UAGGAAUUAGUCACUCAGAUC	::. ::::.:: .::::::	UAUUGCAGUGGCUUGUUCCUA	Cleavage	1
gma-miR5371-5p	GmDUF668-16	5	-1	1	21	2427	2447	UAGGAAUUAGUCACUCAGAUC	::: : ::::::::::.	UGGCUGCAUCACUAAUUCCUG	Cleavage	1
gma-miR5374-3p	GmDUF668-18	5	-1	1	21	711	731	UUCAAAUGUCAGAUUAUAAAA	:: . . :.::.::::::::	AUUGGAGUUUUGGCAUUUGAA	Cleavage	1
gma-miR5376	GmDUF668-15	5	-1	1	22	2693	2713	UGAAGAUUUGAAGAAUUUGGGA	:...::::: :: :::::::::	UUUUAAAUU-UUGAAAUCUUCA	Translation	1
gma-miR5380a	GmDUF668-23	5	-1	1	24	66	89	GAAAAUGAAUGAUGAGGAUGGGGA	:. :. .::.::.:::.:::::	UUACUUGUCUUAUUAUUUAUUUUA	Cleavage	1
gma-miR5380a	GmDUF668-26	5	-1	1	24	2283	2306	GAAAAUGAAUGAUGAGGAUGGGGA	:: .:.: :::: ::::::	UUAAAAUAUUUAGCAUUAAUUUUC	Cleavage	1
gma-miR5380a	GmDUF668-5	5	-1	1	24	2524	2548	GAAAAUGAAUGAUGAG-GAUGGGGA	::: .:.:::.:: ::::::	UUAAAAUCAUUUAUCGUUAAUUUUC	Cleavage	1
gma-miR5380b	GmDUF668-23	5	-1	1	24	66	89	GAAAAUGAAUGAUGAGGAUGGGGA	:. :. .::.::.:::.:::::	UUACUUGUCUUAUUAUUUAUUUUA	Cleavage	1
gma-miR5380b	GmDUF668-26	5	-1	1	24	2283	2306	GAAAAUGAAUGAUGAGGAUGGGGA	:: .:.: :::: ::::::	UUAAAAUAUUUAGCAUUAAUUUUC	Cleavage	1
gma-miR5380b	GmDUF668-5	5	-1	1	24	2524	2548	GAAAAUGAAUGAUGAG-GAUGGGGA	::: .:.:::.:: ::::::	UUAAAAUCAUUUAUCGUUAAUUUUC	Cleavage	1
gma-miR5559	GmDUF668-30	5	-1	1	21	66	86	UACUUGGUGAAUUGUUGGAUC	: .:::.:::::: ::: ::	CAAUCAAUAAUUCAGCAACUA	Cleavage	1
gma-miR5668	GmDUF668-20	5	-1	1	21	6	26	AGCAAUGGAAUUAUAGACUGC	:::: ::::::::: :.	CAUGUCUUUAAUUCCAUGGUA	Cleavage	1
gma-miR5672	GmDUF668-28	5	-1	1	21	477	497	CAUGGUAGUGGAAGAAAUGGA	.: :: ::::::: :.:::	CUCCUUCCUUCCACCAUCAUA	Cleavage	1
gma-miR5675	GmDUF668-15	5	-1	1	21	591	611	UAGAGACGACAACAAUGGAAA	:::...:::::::.::. .:.	UUUUUGUUGUUGUUGUUGUUG	Cleavage	1
gma-miR5675	GmDUF668-1	5	-1	1	21	938	958	UAGAGACGACAACAAUGGAAA	: ::::::::.: ::::	CAACAAUUGUUGUUGCCUCUU	Cleavage	1
gma-miR5677	GmDUF668-5	5	-1	1	21	1946	1966	UUUGGUCUUUAAUCAAGCUGA	::::: :::::.::::.	AGAGCUUCCCUAAAGGCCAAG	Cleavage	1
gma-miR5678	GmDUF668-1	5	-1	1	21	1822	1842	UUCCAUGAUAAGAUCUUUGAC	:::.:::.::: . ::::.	UACAAGGAUUUUAAUUUGGAG	Cleavage	1
gma-miR5679	GmDUF668-20	5	-1	1	22	2055	2076	UUGGUGACCCAGAAGAAGUUGA	: ::. :.::: ::: ::::::	UGAAUCUUUUCAGGGACACCAA	Translation	1
gma-miR5679	GmDUF668-2	5	-1	1	22	1937	1958	UUGGUGACCCAGAAGAAGUUGA	.:::::.::: ::...::	UUUUUUUCUUUUGGUUCGUUAA	Cleavage	1
gma-miR5761a	GmDUF668-19	5	-1	1	21	311	331	UUUUGUGUCGUGAAGCUUUUG	: :..::::.:. :::.:::	CCAGGGCUUUAUCACAUAAAU	Cleavage	1
gma-miR5761a	GmDUF668-27	5	-1	1	21	296	316	UUUUGUGUCGUGAAGCUUUUG	: :..::::.:. :::.:::	CCAGGGCUUUAUCACAUAAAU	Cleavage	1
gma-miR5761b	GmDUF668-19	5	-1	1	21	311	331	UUUUGUGUCGUGAAGCUUUUG	: :..::::.:. :::.:::	CCAGGGCUUUAUCACAUAAAU	Cleavage	1
gma-miR5761b	GmDUF668-27	5	-1	1	21	296	316	UUUUGUGUCGUGAAGCUUUUG	: :..::::.:. :::.:::	CCAGGGCUUUAUCACAUAAAU	Cleavage	1
gma-miR5764	GmDUF668-19	5	-1	1	22	1423	1444	UCCAUUCGCGGACAUGAUGGAU	.::::::: :. .:.::::.	GCUCAUCAUGGCUUUGGAUGGG	Cleavage	1
gma-miR5764	GmDUF668-27	5	-1	1	22	1408	1429	UCCAUUCGCGGACAUGAUGGAU	.::::::: :. .:.::::.	GCUCAUCAUGGCUUUGGAUGGG	Cleavage	1
gma-miR5765	GmDUF668-3	5	-1	1	24	2215	2238	CGAAACGUUGAGGUAUAUGUGGAC	:.. .::: ::. ..::::::.:	AUUUUUAUAGACUAUGACGUUUUG	Translation	1
gma-miR5766	GmDUF668-26	5	-1	1	21	123	142	UUGAGGCUGAGAAGAGGCAAG	.:::..: :::::::: ::::	UUUGUUUGUUCUCAGC-UCAA	Cleavage	1
gma-miR5768	GmDUF668-19	5	-1	1	24	1290	1313	AAGUGCAAUACUGAUCUUCGGAAC	:: ::::: :::::.::	UAAUGUAAAAUCAGCAUUGCGCUC	Translation	1
gma-miR5768	GmDUF668-27	5	-1	1	24	1275	1298	AAGUGCAAUACUGAUCUUCGGAAC	:: ::::: :::::.::	UAAUGUAAAAUCAGCAUUGCGCUC	Translation	1
gma-miR5773	GmDUF668-22	5	-1	1	22	809	830	UUUUUAAAAGGUUCAGUUAGGU	:: :::.::: :: ::::.	CUGUAUCUGGACCGUUGAAAAG	Cleavage	1
gma-miR5778	GmDUF668-20	5	-1	1	22	1310	1331	CGACGAACUCUUCGUCGGCAUC	.:::: .::.: ::::: :::	UGUGCCUGCGGACAGUUCCUCG	Translation	1
gma-miR5778	GmDUF668-11	5	-1	1	22	343	364	CGACGAACUCUUCGUCGGCAUC	::: :..::::::::: ::	ACUGCGGGUGAAGAGUUCUACG	Cleavage	1
gma-miR5780b	GmDUF668-28	5	-1	1	22	1081	1103	UCUGAGUCCAUGAUAU-AUUAAA	::: : ::: :::.::::::	AGGAAUGAGAUCUUGGGCUCAGA	Translation	1
gma-miR5780d	GmDUF668-6	5	-1	1	22	1427	1448	UGUUUUGAGUUUCUGAUAAAUU	:. ::.: ::.:.::..::: :	AGCUUGUGAGGAGCUUGAAAAA	Cleavage	1
gma-miR5780d	GmDUF668-21	5	-1	1	22	1095	1116	UGUUUUGAGUUUCUGAUAAAUU	:. ::.: ::.:.::..::: :	AGCUUGUGAGGAGCUUGAAAAA	Cleavage	1
gma-miR5780d	GmDUF668-8	5	-1	1	22	1228	1249	UGUUUUGAGUUUCUGAUAAAUU	:. ::.: ::.:.::..::: :	AGCUUGUGAGGAGCUUGAAAAA	Cleavage	1
gma-miR5780d	GmDUF668-27	5	-1	1	22	62	83	UGUUUUGAGUUUCUGAUAAAUU	: ::: . :::.:::....::	CACUUAGUCGAAGCUCGGGGCA	Cleavage	1
gma-miR5782	GmDUF668-13	5	-1	1	21	2072	2091	UAGCUGGUAGGAGAAGUUCAG	.:::::::::::::. .:::	UUGAACUUCUCCUAU-GGCUU	Cleavage	1
gma-miR5783	GmDUF668-28	5	-1	1	22	586	607	GACGACGACGGGGAGGACGCGC	: :.::.::: :.::.::.	UUUCUUUCUUCCCCUUGUUGUU	Cleavage	1
gma-miR6299	GmDUF668-17	5	-1	1	22	946	967	AUUUAAAAUUAUUGAUUUGUCA	::::::.: .:::::.. :	CUUCAAAUCGAAGAUUUUGGUU	Translation	1
gma-miR9724	GmDUF668-28	5	-1	1	22	3252	3273	UAGAGAUAGUGUCAAAAUAGAA	: :: :::...::.:::::	CUGUACAUUGGUGCUGUCUCUC	Cleavage	1
gma-miR9726	GmDUF668-13	5	-1	1	22	1606	1627	UAUAGGCAUUAUUUUUUUCUUC	.::.: ::: ::::::: :.	UUGGAGAUAAACAAUGCCUUUG	Translation	1
gma-miR9726	GmDUF668-7	5	-1	1	22	1509	1530	UAUAGGCAUUAUUUUUUUCUUC	.::.: ::: ::::::: :.	UUGGAGAUAAACAAUGCCUUUG	Translation	1
gma-miR9733	GmDUF668-16	5	-1	1	21	2174	2194	UAACAGACUUAGAUUAACAGA	::.::::..::.::::	GUCCUUGAUCUGGGUUUGUUU	Cleavage	1
gma-miR9734	GmDUF668-23	5	-1	1	24	131	154	UCGUGAAUGAGAUUUGUGUUGCUU	: : :: :.::: :: ::::.::	CAACCACUCGAAUAUCCUUCAUGA	Translation	1
gma-miR9736	GmDUF668-26	5	-1	1	21	44	64	UGAAAGACAAACAAAGGUGGG	.:: ..::::::: ::::::	UCCUUUUUUGUUUUCCUUUCA	Cleavage	1
gma-miR9740	GmDUF668-3	5	-1	1	21	740	760	UGUAGGUUCCAGUGAGGGAAA	:. ::.. ::::::.:.::	GAUUACUUGAUGGAACUUGCA	Cleavage	1
gma-miR9740	GmDUF668-25	5	-1	1	21	596	616	UGUAGGUUCCAGUGAGGGAAA	:. ::.. ::::::.:.::	GAUUACUUGAUGGAACUUGCA	Cleavage	1
gma-miR9742	GmDUF668-6	5	-1	1	21	1211	1231	UGUGUUGUUUGUUUUGUAGCA	: ::. : .::::::::.:.	UCCUGGAUGACAAACAAUAUC	Cleavage	1
gma-miR9742	GmDUF668-16	5	-1	1	21	278	298	UGUGUUGUUUGUUUUGUAGCA	: .:: : :: :::::::::	UCUUAAACAAGAAACAACACC	Translation	1
gma-miR9743	GmDUF668-6	5	-1	1	24	970	993	AGAGAGUGCUUUGAAGAAAAUGCC	::::: ::. :: ::::.:::	ACAAUUUUGUUUCAAUCACUUUCU	Cleavage	1
gma-miR9746a	GmDUF668-6	5	-1	1	24	968	991	AAAGUGUUUGAAUCUCAAUUAGAU	:::: : ::::: ::::::	GAACAAUUUUGUUUCAAUCACUUU	Cleavage	1
gma-miR9746a	GmDUF668-16	5	-1	1	24	316	339	AAAGUGUUUGAAUCUCAAUUAGAU	::. :: .: ::.:::.:::::	AUUGCAUGUGGUUUUAAAUACUUU	Cleavage	1
gma-miR9746a	GmDUF668-30	5	-1	1	24	259	282	AAAGUGUUUGAAUCUCAAUUAGAU	:: .: ::.:::.:::::	ACUGCAUGUGGUUUUAAAUACUUU	Cleavage	1
gma-miR9746b	GmDUF668-6	5	-1	1	24	968	991	AAAGUGUUUGAAUCUCAAUUAGAU	:::: : ::::: ::::::	GAACAAUUUUGUUUCAAUCACUUU	Cleavage	1
gma-miR9746b	GmDUF668-16	5	-1	1	24	316	339	AAAGUGUUUGAAUCUCAAUUAGAU	::. :: .: ::.:::.:::::	AUUGCAUGUGGUUUUAAAUACUUU	Cleavage	1
gma-miR9746b	GmDUF668-30	5	-1	1	24	259	282	AAAGUGUUUGAAUCUCAAUUAGAU	:: .: ::.:::.:::::	ACUGCAUGUGGUUUUAAAUACUUU	Cleavage	1
gma-miR9746c	GmDUF668-6	5	-1	1	24	968	991	AAAGUGUUUGAAUCUCAAUUAGAU	:::: : ::::: ::::::	GAACAAUUUUGUUUCAAUCACUUU	Cleavage	1
gma-miR9746c	GmDUF668-16	5	-1	1	24	316	339	AAAGUGUUUGAAUCUCAAUUAGAU	::. :: .: ::.:::.:::::	AUUGCAUGUGGUUUUAAAUACUUU	Cleavage	1
gma-miR9746c	GmDUF668-30	5	-1	1	24	259	282	AAAGUGUUUGAAUCUCAAUUAGAU	:: .: ::.:::.:::::	ACUGCAUGUGGUUUUAAAUACUUU	Cleavage	1
gma-miR9746d	GmDUF668-6	5	-1	1	24	968	991	AAAGUGUUUGAAUCUCAAUUAGAU	:::: : ::::: ::::::	GAACAAUUUUGUUUCAAUCACUUU	Cleavage	1
gma-miR9746d	GmDUF668-16	5	-1	1	24	316	339	AAAGUGUUUGAAUCUCAAUUAGAU	::. :: .: ::.:::.:::::	AUUGCAUGUGGUUUUAAAUACUUU	Cleavage	1
gma-miR9746d	GmDUF668-30	5	-1	1	24	259	282	AAAGUGUUUGAAUCUCAAUUAGAU	:: .: ::.:::.:::::	ACUGCAUGUGGUUUUAAAUACUUU	Cleavage	1
gma-miR9746e	GmDUF668-6	5	-1	1	24	968	991	AAAGUGUUUGAAUCUCAAUUAGAU	:::: : ::::: ::::::	GAACAAUUUUGUUUCAAUCACUUU	Cleavage	1
gma-miR9746e	GmDUF668-16	5	-1	1	24	316	339	AAAGUGUUUGAAUCUCAAUUAGAU	::. :: .: ::.:::.:::::	AUUGCAUGUGGUUUUAAAUACUUU	Cleavage	1
gma-miR9746e	GmDUF668-30	5	-1	1	24	259	282	AAAGUGUUUGAAUCUCAAUUAGAU	:: .: ::.:::.:::::	ACUGCAUGUGGUUUUAAAUACUUU	Cleavage	1
gma-miR9746f	GmDUF668-6	5	-1	1	24	968	991	AAAGUGUUUGAAUCUCAAUUAGAU	:::: : ::::: ::::::	GAACAAUUUUGUUUCAAUCACUUU	Cleavage	1
gma-miR9746f	GmDUF668-16	5	-1	1	24	316	339	AAAGUGUUUGAAUCUCAAUUAGAU	::. :: .: ::.:::.:::::	AUUGCAUGUGGUUUUAAAUACUUU	Cleavage	1
gma-miR9746f	GmDUF668-30	5	-1	1	24	259	282	AAAGUGUUUGAAUCUCAAUUAGAU	:: .: ::.:::.:::::	ACUGCAUGUGGUUUUAAAUACUUU	Cleavage	1
gma-miR9746g	GmDUF668-6	5	-1	1	24	968	991	AAAGUGUUUGAAUCUCAAUUAGAU	:::: : ::::: ::::::	GAACAAUUUUGUUUCAAUCACUUU	Cleavage	1
gma-miR9746g	GmDUF668-16	5	-1	1	24	316	339	AAAGUGUUUGAAUCUCAAUUAGAU	::. :: .: ::.:::.:::::	AUUGCAUGUGGUUUUAAAUACUUU	Cleavage	1
gma-miR9746g	GmDUF668-30	5	-1	1	24	259	282	AAAGUGUUUGAAUCUCAAUUAGAU	:: .: ::.:::.:::::	ACUGCAUGUGGUUUUAAAUACUUU	Cleavage	1
gma-miR9746h	GmDUF668-6	5	-1	1	24	968	991	AAAGUGUUUGAAUCUCAAUUAGAU	:::: : ::::: ::::::	GAACAAUUUUGUUUCAAUCACUUU	Cleavage	1
gma-miR9746h	GmDUF668-16	5	-1	1	24	316	339	AAAGUGUUUGAAUCUCAAUUAGAU	::. :: .: ::.:::.:::::	AUUGCAUGUGGUUUUAAAUACUUU	Cleavage	1
gma-miR9746h	GmDUF668-30	5	-1	1	24	259	282	AAAGUGUUUGAAUCUCAAUUAGAU	:: .: ::.:::.:::::	ACUGCAUGUGGUUUUAAAUACUUU	Cleavage	1
gma-miR9748	GmDUF668-3	5	-1	1	22	1296	1317	GAAGGAAGUGUAGAGGGAUGAC	:::.:.:::.. : ::::::	UGCAUUCUUCUGUUCAUCCUUC	Cleavage	1
gma-miR9749	GmDUF668-16	5	-1	1	21	1790	1810	UUAGCUUCUUUCACCUUUCCC	:: :: ::::.:::::::	UGGCAAAGUGAGAGAAGCUUU	Cleavage	1
gma-miR9749	GmDUF668-30	5	-1	1	21	1752	1772	UUAGCUUCUUUCACCUUUCCC	:: :: ::::.:::::::	UGGCAAAGUGAGAGAAGCUUU	Cleavage	1
gma-miR9752	GmDUF668-5	5	-1	1	21	1066	1086	UGCUUCUUCUUUUCCCUGUUU	.:: ::: :..::. ::::::	GAAGAGGCAGGAGGUGAAGCA	Cleavage	1
gma-miR9752	GmDUF668-13	5	-1	1	21	1093	1113	UGCUUCUUCUUUUCCCUGUUU	::.:: :::::::::.:..	AAGCAUUUAAAAGAAGAGGUG	Cleavage	2
gma-miR9752	GmDUF668-7	5	-1	1	21	996	1016	UGCUUCUUCUUUUCCCUGUUU	::.:: :::::::::.:..	AAGCAUUUAAAAGAAGAGGUG	Cleavage	2
gma-miR9752	GmDUF668-16	5	-1	1	21	1457	1477	UGCUUCUUCUUUUCCCUGUUU	::.: : :.:::::::.::.	AAGCUUGAAGAAGAAGAGGCG	Cleavage	1
gma-miR9752	GmDUF668-21	5	-1	1	21	1839	1859	UGCUUCUUCUUUUCCCUGUUU	::: ::..:::::::::	UAACUAUGAGGAGAAGAAGCC	Cleavage	1
gma-miR9752	GmDUF668-9	5	-1	1	21	696	716	UGCUUCUUCUUUUCCCUGUUU	:..:: :::::::::.:..	AGGCAUUUAAAAGAAGAGGUG	Cleavage	1
gma-miR9752	GmDUF668-4	5	-1	1	21	737	757	UGCUUCUUCUUUUCCCUGUUU	:..:: :::::::::.:..	AGGCAUUUAAAAGAAGAGGUG	Cleavage	1
gma-miR9752	GmDUF668-11	5	-1	1	21	658	678	UGCUUCUUCUUUUCCCUGUUU	:..:: :::::::::.:..	AGGCAUUUAAAAGAAGAGGUG	Cleavage	1
gma-miR9752	GmDUF668-3	5	-1	1	21	84	104	UGCUUCUUCUUUUCCCUGUUU	: ::: ::: ::::.::::	ACACACUCAAAUGAAGGAGCA	Translation	1
gma-miR9753	GmDUF668-11	5	-1	1	24	1394	1417	ACAAUUUGGGACUUAGGGCUACAA	::::.::: ::.:::::::	AAUUAGCUCUACGUUCCAAAUUAC	Cleavage	1
gma-miR9754	GmDUF668-18	5	-1	1	22	737	759	UGACCACAUUAGAC-UGAAAGUA	::: : :::::: :::::.:	GGGUUUGAUGUCUAAGGUGGUUA	Cleavage	1
gma-miR9755	GmDUF668-16	5	-1	1	21	2164	2184	UGAUCCAGGAACUUUUCAUCU	::::: ::: :::: ::::	CGAUGAUAAGGUCCUUGAUCU	Translation	1
gma-miR9766	GmDUF668-16	5	-1	1	21	2059	2079	UUUGAAGGGAAGGAAUGAAAC	:::: : :. :.:::::::.	AUUUCUUACUCUUCCUUCAAG	Translation	1
gma-miR9766	GmDUF668-9	5	-1	1	21	2516	2536	UUUGAAGGGAAGGAAUGAAAC	::.:: :.::...::.::	ACUUUAUGCUUUUUUUUUAAU	Cleavage	1
gma-miR9766	GmDUF668-3	5	-1	1	21	272	292	UUUGAAGGGAAGGAAUGAAAC	: .::::.: .:::::::	CCUCUAUUCUUCUCCUUCAAC	Translation	1
gma-miR9766	GmDUF668-13	5	-1	1	21	175	195	UUUGAAGGGAAGGAAUGAAAC	::: : ..:::.: :::::	UCUUCUUCUUUUCUCAUCAAA	Cleavage	1

## Sheet: Supplementary Table S6
Supplementary Table S6a. Transcriptome expression of GmDUF668 genes in different tissues
Gene Name	Root	Nodule	Leaves	Flower
GmDUF668-1	15.3	5.85	0.36	34.1
GmDUF668-2	0	0	0	0
GmDUF668-3	13.71	16.75	9.23	6.52
GmDUF668-4	4.75	3.99	3.2	9.49
GmDUF668-5	5.01	0.53	5.68	6.23
GmDUF668-6	1.85	0.8	4.26	1.19
GmDUF668-7	6.07	1.33	2.49	4.45
GmDUF668-8	6.33	1.6	3.55	3.26
GmDUF668-9	3.69	2.39	2.84	2.08
GmDUF668-10	6.33	1.33	9.94	12.16
GmDUF668-11	0	0	0	0
GmDUF668-12	0	0	0	7.12
GmDUF668-13	9.23	3.19	2.84	5.93
GmDUF668-14	13.71	0.53	5.68	33.8
GmDUF668-15	17.14	11.17	17.76	11.27
GmDUF668-16	2.37	2.39	1.42	0.89
GmDUF668-17	1.58	1.06	1.42	3.26
GmDUF668-18	1.85	0	0	0
GmDUF668-19	7.65	4.26	7.1	8.3
GmDUF668-20	0	0	0	0
GmDUF668-21	6.59	0.27	2.49	0.89
GmDUF668-22	9.49	2.66	3.2	9.78
GmDUF668-23	22.15	3.46	8.52	0
GmDUF668-24	0	0	0	1.19
GmDUF668-25	3.16	2.93	0.71	1.78
GmDUF668-26	4.22	2.66	9.94	4.74
GmDUF668-27	6.07	4.26	6.39	5.04
GmDUF668-28	15.03	12.77	11.72	13.05
GmDUF668-29	0.26	0.27	0.71	0.59
GmDUF668-30	5.54	2.66	1.78	3.26
Supplementary Table S6b. Transcriptome expression of GmDUF668genes against different stress conditions
Gene Name	salt stress' at '1 hour' vs 'control'	salt stress' at '12 hour' vs 'control' at '0 hour' .foldChange
GmDUF668-1	-0.1	-0.6
GmDUF668-2	-1	-1.3
GmDUF668-3	-0.5	-0.1
GmDUF668-4		-0.3
GmDUF668-5	0.3	-0.5
GmDUF668-6	0.4	0.8
GmDUF668-7	0.9	0.1
GmDUF668-8	0.2	1.3
GmDUF668-9	-0.1	0.2
GmDUF668-10	0.5	0.3
GmDUF668-11	-0.1	0.3
GmDUF668-12
GmDUF668-13		0.7
GmDUF668-14	-0.5	-0.1
GmDUF668-15	-0.3	-0.2
GmDUF668-16	0.4	0.6
GmDUF668-17
GmDUF668-18		-0.4
GmDUF668-19	-0.2	0.3
GmDUF668-20	0.5	1.4
GmDUF668-21	-0.1	0.4
GmDUF668-22	-0.5	-0.5
GmDUF668-23	-0.6	0.9
GmDUF668-24
GmDUF668-25	-0.1	0.1
GmDUF668-26	-0.1	-0.2
GmDUF668-27	-0.4	-0.1
GmDUF668-28	-0.3	-0.8
GmDUF668-29	0.5	0.2
GmDUF668-30	0.1	1
